# Supplementary material for: 2-[(Adamantan-1-yl­amino)­meth­yl]phenol
Source: Acta Crystallogr Sect E Struct Rep Online. 2012 Jan 7;68(Pt 2):o293. doi: 10.1107/S1600536811056194 (PMC3274986; doi:10.1107/S1600536811056194)
Supplement: Supplementary file 1 [file e-68-0o293-sup1.cif]

##############################################################################
#                                                                            #
# This CIF contains the data in a paper accepted for publication in          #
# Acta Crystallographica Section E. It conforms to the requirements of       #
# Notes for Authors for Acta Crystallographica Section E, and has been       #
# peer reviewed under the auspices of the IUCr Commission on Journals.       #
#                                                                            #
# Full details of the Crystallographic Information File format               #
# are given in the paper "The Crystallographic Information File (CIF):       #
# a New Standard Archive File for Crystallography" by S. R. Hall, F. H.      #
# Allen and I. D. Brown [Acta Cryst. (1991), A47, 655-685].                  #
#                                                                            #
# The current version of the core CIF dictionary is obtainable from          #
# ftp://ftp.iucr.org/pub/cif_core.dic.                                       #
#                                                                            #
# Software is freely available for graphical display of the structure(s)     #
# in this CIF. For information consult the CIF software page                 #
# http://www.iucr.org/resources/cif/software.                                #
#                                                                            #
# This file may be used for bona fide research purposes within the           #
# scientific community so long as proper attribution is given to the journal # 
# article from which it was obtained.                                        #
#                                                                            #
##############################################################################
data_I
_audit_creation_method     SHELXL-97
_chemical_name_systematic
;
2-[(Adamantan-1-ylamino)methyl]phenol
;
_chemical_name_common     ?
_chemical_formula_moiety     'C17 H23 N O'
_chemical_formula_sum     'C17 H23 N O'
_chemical_formula_iupac     'C17 H23 N O'
_chemical_formula_weight     257.36
_chemical_melting_point     ?
_symmetry_cell_setting     monoclinic
_symmetry_space_group_name_H-M     'P 21/c'
_symmetry_space_group_name_Hall     '-P 2ybc'
loop_
    _symmetry_equiv_pos_as_xyz
    'x, y, z'
    '-x, y+1/2, -z+1/2'
    '-x, -y, -z'
    'x, -y-1/2, z-1/2'
_cell_length_a     23.451(5)
_cell_length_b     11.837(2)
_cell_length_c     10.684(2)
_cell_angle_alpha     90.00
_cell_angle_beta     101.17(3)
_cell_angle_gamma     90.00
_cell_volume     2909.6(10)
_cell_formula_units_Z     8
_cell_measurement_reflns_used     6616
_cell_measurement_theta_min     3.17
_cell_measurement_theta_max     27.48
_cell_measurement_temperature     298(2)
_exptl_crystal_description     'block'
_exptl_crystal_colour     'colourless'
_exptl_crystal_size_max     0.10
_exptl_crystal_size_mid     0.05
_exptl_crystal_size_min     0.05
_exptl_crystal_density_diffrn     1.175
_exptl_crystal_density_meas     ?
_exptl_crystal_density_method     'not measured'
_exptl_crystal_F_000     1120
_exptl_absorpt_coefficient_mu     0.072
_exptl_absorpt_correction_type     multi-scan
_exptl_absorpt_process_details     '(CrystalClear; Rigaku, 2005)'
_exptl_absorpt_correction_T_min     0.910
_exptl_absorpt_correction_T_max     1.000
_exptl_special_details     ?
_diffrn_ambient_temperature     298(2)
_diffrn_radiation_type     MoK\a
_diffrn_radiation_wavelength     0.71073
_diffrn_radiation_source     'fine-focus sealed tube'
_diffrn_radiation_monochromator     graphite
_diffrn_measurement_device_type     'Rigaku Mercury2'
_diffrn_measurement_method     'CCD profile fitting'
_diffrn_detector_area_resol_mean     13.6612
_diffrn_reflns_number     27928
_diffrn_reflns_av_R_equivalents     0.1051
_diffrn_reflns_av_sigmaI/netI     0.0980
_diffrn_reflns_theta_min     3.17
_diffrn_reflns_theta_max     27.48
_diffrn_reflns_theta_full     27.48
_diffrn_measured_fraction_theta_max     0.993
_diffrn_measured_fraction_theta_full     0.993
_diffrn_reflns_limit_h_min     -30
_diffrn_reflns_limit_h_max     30
_diffrn_reflns_limit_k_min     -15
_diffrn_reflns_limit_k_max     14
_diffrn_reflns_limit_l_min     -13
_diffrn_reflns_limit_l_max     13
_diffrn_standards_number     ?
_diffrn_standards_interval_count     ?
_diffrn_standards_interval_time     ?
_diffrn_standards_decay_%     ?
_refine_special_details
;
 Refinement of F^2^ against ALL reflections.  The weighted R-factor wR and
 goodness of fit S are based on F^2^, conventional R-factors R are based
 on F, with F set to zero for negative F^2^. The threshold expression of
 F^2^ > 2sigma(F^2^) is used only for calculating R-factors(gt) etc. and is
 not relevant to the choice of reflections for refinement.  R-factors based
 on F^2^ are statistically about twice as large as those based on F, and R-
 factors based on ALL data will be even larger.
;
_reflns_number_total     6616
_reflns_number_gt     3011
_reflns_threshold_expression     I>2sigma(I)
_refine_ls_structure_factor_coef     Fsqd
_refine_ls_matrix_type     full
_refine_ls_R_factor_all     0.1773
_refine_ls_R_factor_gt     0.0739
_refine_ls_wR_factor_gt     0.1412
_refine_ls_wR_factor_ref     0.1779
_refine_ls_goodness_of_fit_ref     1.024
_refine_ls_restrained_S_all     1.024
_refine_ls_number_reflns     6616
_refine_ls_number_parameters     344
_refine_ls_number_restraints     6
_refine_ls_hydrogen_treatment     constr
_refine_ls_weighting_scheme     calc
_refine_ls_weighting_details
         'calc w=1/[\s^2^(Fo^2^)+(0.0533P)^2^+0.4843P] where P=(Fo^2^+2Fc^2^)/3'
_atom_sites_solution_hydrogens     geom
_atom_sites_solution_primary     direct
_atom_sites_solution_secondary     difmap
_refine_ls_shift/su_max     0.000
_refine_ls_shift/su_mean     0.000
_refine_diff_density_max     0.354
_refine_diff_density_min     -0.167
_refine_ls_extinction_method     '<i>SHELXL97</i> (Sheldrick, 2008)'
_refine_ls_extinction_coef     0.0053(6)
_refine_ls_extinction_expression
                                  'Fc^*^=kFc[1+0.001xFc^2^\l^3^/sin(2\q)]^-1/4^'
loop_
    _atom_type_symbol
    _atom_type_description
    _atom_type_scat_dispersion_real
    _atom_type_scat_dispersion_imag
    _atom_type_scat_source
    'C' 'C' 0.0033 0.0016
                         'International Tables Vol C Tables 4.2.6.8 and 6.1.1.4'
    'H' 'H' 0.0000 0.0000
                         'International Tables Vol C Tables 4.2.6.8 and 6.1.1.4'
    'N' 'N' 0.0061 0.0033
                         'International Tables Vol C Tables 4.2.6.8 and 6.1.1.4'
    'O' 'O' 0.0106 0.0060
                         'International Tables Vol C Tables 4.2.6.8 and 6.1.1.4'
_computing_data_collection     '<i>CrystalClear</i> (Rigaku, 2005)'
_computing_cell_refinement     '<i>CrystalClear</i> (Rigaku, 2005)'
_computing_data_reduction     '<i>CrystalClear</i>  (Rigaku, 2005)'
_computing_structure_solution     '<i>SHELXS97</i> (Sheldrick, 2008)'
_computing_structure_refinement     '<i>SHELXL97</i> (Sheldrick, 2008)'
_computing_molecular_graphics     '<i>SHELXTL</i> (Sheldrick, 2008)'
_computing_publication_material     '<i>SHELXTL</i> (Sheldrick, 2008)'
loop_
    _atom_site_type_symbol
    _atom_site_label
    _atom_site_fract_x
    _atom_site_fract_y
    _atom_site_fract_z
    _atom_site_U_iso_or_equiv
    _atom_site_adp_type
    _atom_site_calc_flag
    _atom_site_refinement_flags
    _atom_site_occupancy
    _atom_site_symmetry_multiplicity
    _atom_site_disorder_assembly
    _atom_site_disorder_group
    O O2 0.52444(9) 0.72475(18) 0.0364(2) 0.0865(7) Uani d D 1 1 . .
    H H2B 0.5043 0.7196 0.0909 0.104 Uiso d RD 1 1 . .
    N N2 0.48436(9) 0.64480(17) 0.2387(2) 0.0697(7) Uani d D 1 1 . .
    H H2A 0.5005 0.6872 0.3050 0.084 Uiso d RD 1 1 . .
    C C22 0.63107(13) 0.5440(3) 0.2346(3) 0.0679(9) Uani d . 1 1 . .
    H H22A 0.6337 0.4904 0.2991 0.081 Uiso calc R 1 1 . .
    C C21 0.68075(13) 0.5737(3) 0.1911(4) 0.0796(10) Uani d . 1 1 . .
    H H21A 0.7161 0.5396 0.2251 0.095 Uiso calc R 1 1 . .
    C C20 0.67765(16) 0.6536(3) 0.0976(4) 0.0829(10) Uani d . 1 1 . .
    H H20A 0.7111 0.6743 0.0688 0.100 Uiso calc R 1 1 . .
    C C19 0.62562(15) 0.7033(3) 0.0459(3) 0.0726(9) Uani d . 1 1 . .
    H H19A 0.6237 0.7568 -0.0185 0.087 Uiso calc R 1 1 . .
    C C18 0.57589(13) 0.6735(3) 0.0903(3) 0.0630(8) Uani d . 1 1 . .
    C C23 0.57746(12) 0.5917(2) 0.1850(3) 0.0578(8) Uani d . 1 1 . .
    C C24 0.52176(13) 0.5513(2) 0.2236(3) 0.0772(10) Uani d D 1 1 . .
    H H24A 0.5014 0.5003 0.1589 0.093 Uiso calc R 1 1 . .
    H H24B 0.5313 0.5099 0.3033 0.093 Uiso calc R 1 1 . .
    C C26 0.42163(13) 0.5279(3) 0.3580(3) 0.0682(9) Uani d . 1 1 . .
    H H26A 0.4369 0.4571 0.3326 0.082 Uiso calc R 1 1 . .
    H H26B 0.4455 0.5511 0.4384 0.082 Uiso calc R 1 1 . .
    C C25 0.42430(9) 0.6185(2) 0.2558(2) 0.0529(7) Uani d D 1 1 . .
    C C30 0.35931(14) 0.5110(3) 0.3751(3) 0.0701(9) Uani d . 1 1 . .
    H H30A 0.3583 0.4535 0.4406 0.084 Uiso calc R 1 1 . .
    C C31 0.33580(14) 0.6222(3) 0.4164(3) 0.0763(9) Uani d . 1 1 . .
    H H31A 0.3592 0.6464 0.4969 0.092 Uiso calc R 1 1 . .
    H H31B 0.2962 0.6117 0.4284 0.092 Uiso calc R 1 1 . .
    C C29 0.32235(14) 0.4721(3) 0.2490(3) 0.0803(10) Uani d . 1 1 . .
    H H29A 0.2826 0.4595 0.2594 0.096 Uiso calc R 1 1 . .
    H H29B 0.3375 0.4015 0.2226 0.096 Uiso calc R 1 1 . .
    C C32 0.33722(12) 0.7125(3) 0.3147(3) 0.0636(8) Uani d . 1 1 . .
    H H32A 0.3222 0.7840 0.3415 0.076 Uiso calc R 1 1 . .
    C C33 0.30014(12) 0.6745(3) 0.1893(3) 0.0738(9) Uani d . 1 1 . .
    H H33A 0.3007 0.7318 0.1247 0.089 Uiso calc R 1 1 . .
    H H33B 0.2603 0.6644 0.1996 0.089 Uiso calc R 1 1 . .
    C C34 0.32371(12) 0.5633(3) 0.1473(3) 0.0710(9) Uani d . 1 1 . .
    H H34A 0.2997 0.5391 0.0663 0.085 Uiso calc R 1 1 . .
    C C27 0.38680(12) 0.5796(3) 0.1301(3) 0.0628(8) Uani d . 1 1 . .
    H H27A 0.4018 0.5091 0.1034 0.075 Uiso calc R 1 1 . .
    H H27B 0.3881 0.6356 0.0644 0.075 Uiso calc R 1 1 . .
    C C28 0.39965(12) 0.7287(2) 0.2963(3) 0.0608(8) Uani d . 1 1 . .
    H H28A 0.4006 0.7859 0.2317 0.073 Uiso calc R 1 1 . .
    H H28B 0.4235 0.7548 0.3755 0.073 Uiso calc R 1 1 . .
    O O1 0.94801(7) 0.73205(15) 0.46936(17) 0.0605(5) Uani d D 1 1 . .
    H H1B 0.9695 0.7223 0.5388 0.073 Uiso d RD 1 1 . .
    N N1 0.98628(8) 0.66076(17) 0.70798(19) 0.0477(6) Uani d D 1 1 . .
    H H1A 0.9719 0.7045 0.7622 0.057 Uiso d RD 1 1 . .
    C C8 1.04523(10) 0.6247(2) 0.7736(2) 0.0394(6) Uani d . 1 1 . .
    C C11 1.07657(11) 0.7317(2) 0.8317(3) 0.0519(7) Uani d . 1 1 . .
    H H11A 1.0781 0.7862 0.7647 0.062 Uiso calc R 1 1 . .
    H H11B 1.0551 0.7652 0.8912 0.062 Uiso calc R 1 1 . .
    C C10 1.04375(11) 0.5392(2) 0.8817(2) 0.0502(7) Uani d . 1 1 . .
    H H10A 1.0220 0.5708 0.9420 0.060 Uiso calc R 1 1 . .
    H H10B 1.0243 0.4707 0.8465 0.060 Uiso calc R 1 1 . .
    C C15 1.10557(12) 0.5113(2) 0.9503(2) 0.0563(7) Uani d . 1 1 . .
    H H15A 1.1040 0.4569 1.0187 0.068 Uiso calc R 1 1 . .
    C C14 1.13544(13) 0.6183(3) 1.0073(3) 0.0716(9) Uani d . 1 1 . .
    H H14A 1.1745 0.6007 1.0520 0.086 Uiso calc R 1 1 . .
    H H14B 1.1142 0.6503 1.0681 0.086 Uiso calc R 1 1 . .
    C C9 1.07946(11) 0.5733(2) 0.6797(2) 0.0493(7) Uani d . 1 1 . .
    H H9A 1.0810 0.6266 0.6114 0.059 Uiso calc R 1 1 . .
    H H9B 1.0601 0.5054 0.6424 0.059 Uiso calc R 1 1 . .
    C C17 1.14125(12) 0.5444(2) 0.7484(3) 0.0572(8) Uani d . 1 1 . .
    H H17A 1.1629 0.5117 0.6874 0.069 Uiso calc R 1 1 . .
    C C16 1.13907(13) 0.4596(2) 0.8554(3) 0.0648(8) Uani d . 1 1 . .
    H H16A 1.1201 0.3907 0.8200 0.078 Uiso calc R 1 1 . .
    H H16B 1.1782 0.4407 0.8985 0.078 Uiso calc R 1 1 . .
    C C13 1.13800(12) 0.7038(2) 0.9008(3) 0.0644(8) Uani d . 1 1 . .
    H H13A 1.1575 0.7728 0.9374 0.077 Uiso calc R 1 1 . .
    C C12 1.17164(12) 0.6521(3) 0.8053(3) 0.0710(9) Uani d . 1 1 . .
    H H12A 1.1736 0.7059 0.7378 0.085 Uiso calc R 1 1 . .
    H H12B 1.2110 0.6346 0.8481 0.085 Uiso calc R 1 1 . .
    C C7 0.94311(11) 0.5709(2) 0.6667(3) 0.0555(7) Uani d . 1 1 . .
    H H7A 0.9324 0.5360 0.7410 0.067 Uiso calc R 1 1 . .
    H H7B 0.9601 0.5132 0.6208 0.067 Uiso calc R 1 1 . .
    C C6 0.88973(10) 0.6180(2) 0.5821(2) 0.0444(6) Uani d . 1 1 . .
    C C1 0.89467(11) 0.6952(2) 0.4859(2) 0.0460(6) Uani d . 1 1 . .
    C C2 0.84582(12) 0.7356(2) 0.4048(3) 0.0548(7) Uani d . 1 1 . .
    H H2C 0.8497 0.7870 0.3411 0.066 Uiso calc R 1 1 . .
    C C3 0.79137(12) 0.7001(3) 0.4181(3) 0.0644(8) Uani d . 1 1 . .
    H H3A 0.7585 0.7277 0.3637 0.077 Uiso calc R 1 1 . .
    C C4 0.78559(12) 0.6236(3) 0.5118(3) 0.0680(9) Uani d . 1 1 . .
    H H4A 0.7489 0.5989 0.5204 0.082 Uiso calc R 1 1 . .
    C C5 0.83443(12) 0.5836(2) 0.5929(3) 0.0590(8) Uani d . 1 1 . .
    H H5A 0.8301 0.5324 0.6564 0.071 Uiso calc R 1 1 . .
loop_
    _atom_site_aniso_label
    _atom_site_aniso_U_11
    _atom_site_aniso_U_22
    _atom_site_aniso_U_33
    _atom_site_aniso_U_12
    _atom_site_aniso_U_13
    _atom_site_aniso_U_23
    O2 0.0738(15) 0.0910(17) 0.0903(17) 0.0089(13) 0.0055(12) 0.0293(13)
    N2 0.0572(15) 0.0592(16) 0.093(2) 0.0038(13) 0.0145(13) 0.0019(14)
    C22 0.063(2) 0.071(2) 0.067(2) 0.0103(17) 0.0067(16) -0.0087(16)
    C21 0.049(2) 0.087(3) 0.100(3) 0.0019(19) 0.0056(18) -0.029(2)
    C20 0.071(3) 0.073(2) 0.110(3) -0.022(2) 0.029(2) -0.024(2)
    C19 0.077(2) 0.059(2) 0.084(2) -0.0111(19) 0.0202(19) -0.0016(17)
    C18 0.0575(19) 0.062(2) 0.067(2) -0.0019(17) 0.0049(16) -0.0052(16)
    C23 0.0530(18) 0.0577(19) 0.062(2) 0.0031(15) 0.0087(14) -0.0030(15)
    C24 0.076(2) 0.070(2) 0.092(2) 0.0194(19) 0.0320(18) 0.0160(18)
    C26 0.080(2) 0.062(2) 0.063(2) 0.0060(17) 0.0135(16) 0.0113(15)
    C25 0.0434(16) 0.0581(19) 0.0554(18) -0.0024(14) 0.0051(13) 0.0051(14)
    C30 0.087(2) 0.064(2) 0.066(2) -0.0076(18) 0.0287(18) 0.0088(17)
    C31 0.090(2) 0.085(2) 0.059(2) -0.008(2) 0.0253(17) -0.0076(18)
    C29 0.082(2) 0.076(2) 0.092(3) -0.0284(19) 0.039(2) -0.026(2)
    C32 0.065(2) 0.063(2) 0.063(2) 0.0021(16) 0.0123(15) -0.0124(16)
    C33 0.0521(18) 0.099(3) 0.071(2) 0.0024(18) 0.0116(16) -0.0004(19)
    C34 0.0564(19) 0.103(3) 0.0528(19) -0.0197(18) 0.0077(14) -0.0229(18)
    C27 0.0643(19) 0.072(2) 0.0562(19) -0.0018(16) 0.0203(14) -0.0035(15)
    C28 0.0628(19) 0.0510(18) 0.0630(19) -0.0011(15) -0.0021(14) -0.0030(14)
    O1 0.0493(11) 0.0734(14) 0.0611(12) -0.0100(10) 0.0166(9) 0.0133(10)
    N1 0.0467(13) 0.0445(13) 0.0521(14) -0.0005(11) 0.0101(10) -0.0030(10)
    C8 0.0375(14) 0.0432(15) 0.0391(15) 0.0019(12) 0.0114(11) 0.0031(11)
    C11 0.0559(17) 0.0402(16) 0.0623(18) -0.0004(14) 0.0181(14) -0.0035(13)
    C10 0.0551(17) 0.0546(17) 0.0454(16) 0.0022(14) 0.0208(13) 0.0047(13)
    C15 0.0672(19) 0.0598(19) 0.0434(17) 0.0112(16) 0.0145(14) 0.0122(14)
    C14 0.070(2) 0.085(2) 0.055(2) 0.0081(18) 0.0008(15) -0.0055(17)
    C9 0.0637(18) 0.0503(17) 0.0370(15) 0.0046(14) 0.0175(13) 0.0009(12)
    C17 0.0535(17) 0.065(2) 0.0597(19) 0.0126(15) 0.0276(14) 0.0036(15)
    C16 0.070(2) 0.0611(19) 0.065(2) 0.0194(16) 0.0172(15) 0.0106(15)
    C13 0.0584(19) 0.0519(19) 0.079(2) -0.0080(15) 0.0037(16) -0.0125(16)
    C12 0.0430(16) 0.084(2) 0.087(2) 0.0001(17) 0.0150(16) 0.0176(19)
    C7 0.0597(18) 0.0498(17) 0.0577(18) -0.0136(15) 0.0132(14) 0.0037(14)
    C6 0.0381(14) 0.0512(17) 0.0456(16) -0.0066(13) 0.0128(12) -0.0078(13)
    C1 0.0412(15) 0.0479(16) 0.0505(17) -0.0055(13) 0.0133(12) -0.0060(13)
    C2 0.0595(19) 0.0509(17) 0.0520(18) -0.0026(15) 0.0062(14) -0.0047(13)
    C3 0.0495(19) 0.070(2) 0.070(2) 0.0025(16) 0.0018(15) -0.0165(17)
    C4 0.0418(17) 0.084(2) 0.080(2) -0.0109(17) 0.0167(16) -0.0117(19)
    C5 0.0534(18) 0.070(2) 0.0577(19) -0.0108(16) 0.0208(14) -0.0018(15)
_geom_special_details
;
 All esds (except the esd in the dihedral angle between two l.s. planes)
 are estimated using the full covariance matrix.  The cell esds are taken
 into account individually in the estimation of esds in distances, angles
 and torsion angles; correlations between esds in cell parameters are only
 used when they are defined by crystal symmetry.  An approximate (isotropic)
 treatment of cell esds is used for estimating esds involving l.s. planes.
;
loop_
    _geom_bond_atom_site_label_1
    _geom_bond_atom_site_label_2
    _geom_bond_site_symmetry_2
    _geom_bond_distance
    _geom_bond_publ_flag
    O2 C18 . 1.373(3) ?
    O2 H2B . 0.8200 ?
    N2 C24 . 1.441(2) ?
    N2 C25 . 1.488(2) ?
    N2 H2A . 0.8900 ?
    C22 C21 . 1.381(4) ?
    C22 C23 . 1.387(4) ?
    C22 H22A . 0.9300 ?
    C21 C20 . 1.366(5) ?
    C21 H21A . 0.9300 ?
    C20 C19 . 1.371(4) ?
    C20 H20A . 0.9300 ?
    C19 C18 . 1.387(4) ?
    C19 H19A . 0.9300 ?
    C18 C23 . 1.396(4) ?
    C23 C24 . 1.521(4) ?
    C24 H24A . 0.9700 ?
    C24 H24B . 0.9700 ?
    C26 C30 . 1.521(4) ?
    C26 C25 . 1.541(4) ?
    C26 H26A . 0.9700 ?
    C26 H26B . 0.9700 ?
    C25 C28 . 1.524(4) ?
    C25 C27 . 1.527(4) ?
    C30 C29 . 1.524(4) ?
    C30 C31 . 1.525(4) ?
    C30 H30A . 0.9800 ?
    C31 C32 . 1.529(4) ?
    C31 H31A . 0.9700 ?
    C31 H31B . 0.9700 ?
    C29 C34 . 1.536(4) ?
    C29 H29A . 0.9700 ?
    C29 H29B . 0.9700 ?
    C32 C33 . 1.517(4) ?
    C32 C28 . 1.527(4) ?
    C32 H32A . 0.9800 ?
    C33 C34 . 1.529(4) ?
    C33 H33A . 0.9700 ?
    C33 H33B . 0.9700 ?
    C34 C27 . 1.538(4) ?
    C34 H34A . 0.9800 ?
    C27 H27A . 0.9700 ?
    C27 H27B . 0.9700 ?
    C28 H28A . 0.9700 ?
    C28 H28B . 0.9700 ?
    O1 C1 . 1.368(3) ?
    O1 H1B . 0.8200 ?
    N1 C7 . 1.475(3) ?
    N1 C8 . 1.486(3) ?
    N1 H1A . 0.8901 ?
    C8 C9 . 1.527(3) ?
    C8 C11 . 1.534(3) ?
    C8 C10 . 1.541(3) ?
    C11 C13 . 1.522(4) ?
    C11 H11A . 0.9700 ?
    C11 H11B . 0.9700 ?
    C10 C15 . 1.529(3) ?
    C10 H10A . 0.9700 ?
    C10 H10B . 0.9700 ?
    C15 C14 . 1.516(4) ?
    C15 C16 . 1.526(4) ?
    C15 H15A . 0.9800 ?
    C14 C13 . 1.533(4) ?
    C14 H14A . 0.9700 ?
    C14 H14B . 0.9700 ?
    C9 C17 . 1.531(3) ?
    C9 H9A . 0.9700 ?
    C9 H9B . 0.9700 ?
    C17 C12 . 1.528(4) ?
    C17 C16 . 1.530(4) ?
    C17 H17A . 0.9800 ?
    C16 H16A . 0.9700 ?
    C16 H16B . 0.9700 ?
    C13 C12 . 1.533(4) ?
    C13 H13A . 0.9800 ?
    C12 H12A . 0.9700 ?
    C12 H12B . 0.9700 ?
    C7 C6 . 1.502(3) ?
    C7 H7A . 0.9700 ?
    C7 H7B . 0.9700 ?
    C6 C5 . 1.385(3) ?
    C6 C1 . 1.396(3) ?
    C1 C2 . 1.382(3) ?
    C2 C3 . 1.378(4) ?
    C2 H2C . 0.9300 ?
    C3 C4 . 1.376(4) ?
    C3 H3A . 0.9300 ?
    C4 C5 . 1.379(4) ?
    C4 H4A . 0.9300 ?
    C5 H5A . 0.9300 ?
loop_
    _geom_angle_atom_site_label_1
    _geom_angle_atom_site_label_2
    _geom_angle_atom_site_label_3
    _geom_angle_site_symmetry_1
    _geom_angle_site_symmetry_3
    _geom_angle
    _geom_angle_publ_flag
    C18 O2 H2B . . 104.5 ?
    C24 N2 C25 . . 117.7(2) ?
    C24 N2 H2A . . 110.4 ?
    C25 N2 H2A . . 106.7 ?
    C21 C22 C23 . . 121.9(3) ?
    C21 C22 H22A . . 119.0 ?
    C23 C22 H22A . . 119.0 ?
    C20 C21 C22 . . 119.6(3) ?
    C20 C21 H21A . . 120.2 ?
    C22 C21 H21A . . 120.2 ?
    C21 C20 C19 . . 120.6(3) ?
    C21 C20 H20A . . 119.7 ?
    C19 C20 H20A . . 119.7 ?
    C20 C19 C18 . . 119.7(3) ?
    C20 C19 H19A . . 120.2 ?
    C18 C19 H19A . . 120.2 ?
    O2 C18 C19 . . 118.3(3) ?
    O2 C18 C23 . . 120.5(3) ?
    C19 C18 C23 . . 121.2(3) ?
    C22 C23 C18 . . 117.0(3) ?
    C22 C23 C24 . . 122.0(3) ?
    C18 C23 C24 . . 120.8(3) ?
    N2 C24 C23 . . 111.2(2) ?
    N2 C24 H24A . . 109.4 ?
    C23 C24 H24A . . 109.4 ?
    N2 C24 H24B . . 109.4 ?
    C23 C24 H24B . . 109.4 ?
    H24A C24 H24B . . 108.0 ?
    C30 C26 C25 . . 110.4(2) ?
    C30 C26 H26A . . 109.6 ?
    C25 C26 H26A . . 109.6 ?
    C30 C26 H26B . . 109.6 ?
    C25 C26 H26B . . 109.6 ?
    H26A C26 H26B . . 108.1 ?
    N2 C25 C28 . . 106.01(19) ?
    N2 C25 C27 . . 110.7(2) ?
    C28 C25 C27 . . 108.8(2) ?
    N2 C25 C26 . . 113.7(2) ?
    C28 C25 C26 . . 109.0(2) ?
    C27 C25 C26 . . 108.6(2) ?
    C26 C30 C29 . . 109.2(2) ?
    C26 C30 C31 . . 109.3(3) ?
    C29 C30 C31 . . 109.9(3) ?
    C26 C30 H30A . . 109.5 ?
    C29 C30 H30A . . 109.5 ?
    C31 C30 H30A . . 109.5 ?
    C30 C31 C32 . . 109.8(2) ?
    C30 C31 H31A . . 109.7 ?
    C32 C31 H31A . . 109.7 ?
    C30 C31 H31B . . 109.7 ?
    C32 C31 H31B . . 109.7 ?
    H31A C31 H31B . . 108.2 ?
    C30 C29 C34 . . 109.0(2) ?
    C30 C29 H29A . . 109.9 ?
    C34 C29 H29A . . 109.9 ?
    C30 C29 H29B . . 109.9 ?
    C34 C29 H29B . . 109.9 ?
    H29A C29 H29B . . 108.3 ?
    C33 C32 C28 . . 108.9(2) ?
    C33 C32 C31 . . 109.4(3) ?
    C28 C32 C31 . . 109.4(2) ?
    C33 C32 H32A . . 109.7 ?
    C28 C32 H32A . . 109.7 ?
    C31 C32 H32A . . 109.7 ?
    C32 C33 C34 . . 109.7(2) ?
    C32 C33 H33A . . 109.7 ?
    C34 C33 H33A . . 109.7 ?
    C32 C33 H33B . . 109.7 ?
    C34 C33 H33B . . 109.7 ?
    H33A C33 H33B . . 108.2 ?
    C33 C34 C29 . . 109.8(2) ?
    C33 C34 C27 . . 109.7(2) ?
    C29 C34 C27 . . 109.0(3) ?
    C33 C34 H34A . . 109.4 ?
    C29 C34 H34A . . 109.4 ?
    C27 C34 H34A . . 109.4 ?
    C25 C27 C34 . . 109.6(2) ?
    C25 C27 H27A . . 109.7 ?
    C34 C27 H27A . . 109.7 ?
    C25 C27 H27B . . 109.7 ?
    C34 C27 H27B . . 109.7 ?
    H27A C27 H27B . . 108.2 ?
    C25 C28 C32 . . 110.8(2) ?
    C25 C28 H28A . . 109.5 ?
    C32 C28 H28A . . 109.5 ?
    C25 C28 H28B . . 109.5 ?
    C32 C28 H28B . . 109.5 ?
    H28A C28 H28B . . 108.1 ?
    C1 O1 H1B . . 104.8 ?
    C7 N1 C8 . . 117.1(2) ?
    C7 N1 H1A . . 106.8 ?
    C8 N1 H1A . . 107.2 ?
    N1 C8 C9 . . 111.34(19) ?
    N1 C8 C11 . . 106.42(19) ?
    C9 C8 C11 . . 108.84(19) ?
    N1 C8 C10 . . 112.84(19) ?
    C9 C8 C10 . . 108.8(2) ?
    C11 C8 C10 . . 108.5(2) ?
    C13 C11 C8 . . 110.6(2) ?
    C13 C11 H11A . . 109.5 ?
    C8 C11 H11A . . 109.5 ?
    C13 C11 H11B . . 109.5 ?
    C8 C11 H11B . . 109.5 ?
    H11A C11 H11B . . 108.1 ?
    C15 C10 C8 . . 110.2(2) ?
    C15 C10 H10A . . 109.6 ?
    C8 C10 H10A . . 109.6 ?
    C15 C10 H10B . . 109.6 ?
    C8 C10 H10B . . 109.6 ?
    H10A C10 H10B . . 108.1 ?
    C14 C15 C16 . . 110.1(2) ?
    C14 C15 C10 . . 109.5(2) ?
    C16 C15 C10 . . 109.3(2) ?
    C14 C15 H15A . . 109.3 ?
    C16 C15 H15A . . 109.3 ?
    C10 C15 H15A . . 109.3 ?
    C15 C14 C13 . . 109.6(2) ?
    C15 C14 H14A . . 109.8 ?
    C13 C14 H14A . . 109.8 ?
    C15 C14 H14B . . 109.8 ?
    C13 C14 H14B . . 109.8 ?
    H14A C14 H14B . . 108.2 ?
    C8 C9 C17 . . 110.1(2) ?
    C8 C9 H9A . . 109.6 ?
    C17 C9 H9A . . 109.6 ?
    C8 C9 H9B . . 109.6 ?
    C17 C9 H9B . . 109.6 ?
    H9A C9 H9B . . 108.2 ?
    C12 C17 C16 . . 109.3(2) ?
    C12 C17 C9 . . 109.3(2) ?
    C16 C17 C9 . . 109.8(2) ?
    C12 C17 H17A . . 109.5 ?
    C16 C17 H17A . . 109.5 ?
    C9 C17 H17A . . 109.5 ?
    C15 C16 C17 . . 109.2(2) ?
    C15 C16 H16A . . 109.8 ?
    C17 C16 H16A . . 109.8 ?
    C15 C16 H16B . . 109.8 ?
    C17 C16 H16B . . 109.8 ?
    H16A C16 H16B . . 108.3 ?
    C11 C13 C12 . . 108.9(2) ?
    C11 C13 C14 . . 109.5(2) ?
    C12 C13 C14 . . 109.3(2) ?
    C11 C13 H13A . . 109.7 ?
    C12 C13 H13A . . 109.7 ?
    C14 C13 H13A . . 109.7 ?
    C17 C12 C13 . . 109.7(2) ?
    C17 C12 H12A . . 109.7 ?
    C13 C12 H12A . . 109.7 ?
    C17 C12 H12B . . 109.7 ?
    C13 C12 H12B . . 109.7 ?
    H12A C12 H12B . . 108.2 ?
    N1 C7 C6 . . 110.9(2) ?
    N1 C7 H7A . . 109.5 ?
    C6 C7 H7A . . 109.5 ?
    N1 C7 H7B . . 109.5 ?
    C6 C7 H7B . . 109.5 ?
    H7A C7 H7B . . 108.1 ?
    C5 C6 C1 . . 117.8(2) ?
    C5 C6 C7 . . 121.7(2) ?
    C1 C6 C7 . . 120.5(2) ?
    O1 C1 C2 . . 118.4(2) ?
    O1 C1 C6 . . 120.8(2) ?
    C2 C1 C6 . . 120.8(2) ?
    C3 C2 C1 . . 120.1(3) ?
    C3 C2 H2C . . 119.9 ?
    C1 C2 H2C . . 119.9 ?
    C4 C3 C2 . . 120.0(3) ?
    C4 C3 H3A . . 120.0 ?
    C2 C3 H3A . . 120.0 ?
    C3 C4 C5 . . 119.7(3) ?
    C3 C4 H4A . . 120.1 ?
    C5 C4 H4A . . 120.1 ?
    C4 C5 C6 . . 121.6(3) ?
    C4 C5 H5A . . 119.2 ?
    C6 C5 H5A . . 119.2 ?
loop_
    _geom_torsion_atom_site_label_1
    _geom_torsion_atom_site_label_2
    _geom_torsion_atom_site_label_3
    _geom_torsion_atom_site_label_4
    _geom_torsion_site_symmetry_1
    _geom_torsion_site_symmetry_2
    _geom_torsion_site_symmetry_3
    _geom_torsion_site_symmetry_4
    _geom_torsion
    _geom_torsion_publ_flag
    C23 C22 C21 C20 . . . . 1.0(5) ?
    C22 C21 C20 C19 . . . . -0.7(5) ?
    C21 C20 C19 C18 . . . . 0.9(5) ?
    C20 C19 C18 O2 . . . . -179.9(3) ?
    C20 C19 C18 C23 . . . . -1.4(5) ?
    C21 C22 C23 C18 . . . . -1.3(4) ?
    C21 C22 C23 C24 . . . . 174.0(3) ?
    O2 C18 C23 C22 . . . . -180.0(2) ?
    C19 C18 C23 C22 . . . . 1.5(4) ?
    O2 C18 C23 C24 . . . . 4.6(4) ?
    C19 C18 C23 C24 . . . . -173.9(3) ?
    C25 N2 C24 C23 . . . . 170.4(2) ?
    C22 C23 C24 N2 . . . . 139.9(3) ?
    C18 C23 C24 N2 . . . . -44.9(4) ?
    C24 N2 C25 C28 . . . . 168.6(2) ?
    C24 N2 C25 C27 . . . . -73.6(3) ?
    C24 N2 C25 C26 . . . . 48.9(3) ?
    C30 C26 C25 N2 . . . . 176.7(2) ?
    C30 C26 C25 C28 . . . . 58.7(3) ?
    C30 C26 C25 C27 . . . . -59.7(3) ?
    C25 C26 C30 C29 . . . . 60.5(3) ?
    C25 C26 C30 C31 . . . . -59.8(3) ?
    C26 C30 C31 C32 . . . . 60.1(3) ?
    C29 C30 C31 C32 . . . . -59.8(3) ?
    C26 C30 C29 C34 . . . . -60.7(3) ?
    C31 C30 C29 C34 . . . . 59.2(3) ?
    C30 C31 C32 C33 . . . . 59.8(3) ?
    C30 C31 C32 C28 . . . . -59.5(3) ?
    C28 C32 C33 C34 . . . . 59.8(3) ?
    C31 C32 C33 C34 . . . . -59.8(3) ?
    C32 C33 C34 C29 . . . . 59.9(3) ?
    C32 C33 C34 C27 . . . . -59.8(3) ?
    C30 C29 C34 C33 . . . . -59.3(3) ?
    C30 C29 C34 C27 . . . . 61.0(3) ?
    N2 C25 C27 C34 . . . . -175.0(2) ?
    C28 C25 C27 C34 . . . . -58.9(3) ?
    C26 C25 C27 C34 . . . . 59.6(3) ?
    C33 C34 C27 C25 . . . . 59.4(3) ?
    C29 C34 C27 C25 . . . . -60.9(3) ?
    N2 C25 C28 C32 . . . . 179.0(2) ?
    C27 C25 C28 C32 . . . . 60.0(3) ?
    C26 C25 C28 C32 . . . . -58.2(3) ?
    C33 C32 C28 C25 . . . . -60.5(3) ?
    C31 C32 C28 C25 . . . . 59.1(3) ?
    C7 N1 C8 C9 . . . . 73.8(3) ?
    C7 N1 C8 C11 . . . . -167.8(2) ?
    C7 N1 C8 C10 . . . . -48.9(3) ?
    N1 C8 C11 C13 . . . . -179.6(2) ?
    C9 C8 C11 C13 . . . . -59.5(3) ?
    C10 C8 C11 C13 . . . . 58.7(3) ?
    N1 C8 C10 C15 . . . . -176.5(2) ?
    C9 C8 C10 C15 . . . . 59.4(3) ?
    C11 C8 C10 C15 . . . . -58.9(3) ?
    C8 C10 C15 C14 . . . . 60.3(3) ?
    C8 C10 C15 C16 . . . . -60.4(3) ?
    C16 C15 C14 C13 . . . . 60.0(3) ?
    C10 C15 C14 C13 . . . . -60.2(3) ?
    N1 C8 C9 C17 . . . . 176.2(2) ?
    C11 C8 C9 C17 . . . . 59.2(3) ?
    C10 C8 C9 C17 . . . . -58.9(3) ?
    C8 C9 C17 C12 . . . . -60.1(3) ?
    C8 C9 C17 C16 . . . . 59.9(3) ?
    C14 C15 C16 C17 . . . . -60.1(3) ?
    C10 C15 C16 C17 . . . . 60.2(3) ?
    C12 C17 C16 C15 . . . . 59.9(3) ?
    C9 C17 C16 C15 . . . . -60.0(3) ?
    C8 C11 C13 C12 . . . . 59.8(3) ?
    C8 C11 C13 C14 . . . . -59.6(3) ?
    C15 C14 C13 C11 . . . . 59.9(3) ?
    C15 C14 C13 C12 . . . . -59.3(3) ?
    C16 C17 C12 C13 . . . . -60.1(3) ?
    C9 C17 C12 C13 . . . . 60.1(3) ?
    C11 C13 C12 C17 . . . . -59.9(3) ?
    C14 C13 C12 C17 . . . . 59.6(3) ?
    C8 N1 C7 C6 . . . . -169.79(19) ?
    N1 C7 C6 C5 . . . . -138.9(2) ?
    N1 C7 C6 C1 . . . . 43.7(3) ?
    C5 C6 C1 O1 . . . . -179.5(2) ?
    C7 C6 C1 O1 . . . . -2.1(4) ?
    C5 C6 C1 C2 . . . . 0.1(4) ?
    C7 C6 C1 C2 . . . . 177.6(2) ?
    O1 C1 C2 C3 . . . . 179.7(2) ?
    C6 C1 C2 C3 . . . . 0.0(4) ?
    C1 C2 C3 C4 . . . . -0.4(4) ?
    C2 C3 C4 C5 . . . . 0.6(4) ?
    C3 C4 C5 C6 . . . . -0.5(4) ?
    C1 C6 C5 C4 . . . . 0.1(4) ?
    C7 C6 C5 C4 . . . . -177.4(2) ?
loop_
    _geom_hbond_atom_site_label_D
    _geom_hbond_atom_site_label_H
    _geom_hbond_atom_site_label_A
    _geom_hbond_site_symmetry_A
    _geom_hbond_distance_DH
    _geom_hbond_distance_HA
    _geom_hbond_distance_DA
    _geom_hbond_angle_DHA
    O2 H2B N2 . 0.82 1.95 2.690(3) 150.7
    O1 H1B N1 . 0.82 1.92 2.670(3) 152.1
    N2 H2A O2 4_576 0.89 2.64 3.496(3) 161.3
    N1 H1A O1 4_576 0.89 2.50 3.344(3) 158.1
_iucr_refine_instructions_details
;
TITL 1 in P-1                        P21/c
CELL  0.71073   23.4510   11.8370   10.6840    90.000   101.170    90.000
ZERR 8   0.0050    0.0020    0.0020     0.000     0.030     0.000
LATT 1
SYMM             - X ,    0.50000 + Y ,    0.50000 - Z
SFAC
SFAC C   2.3100 20.8439  1.0200 10.2075  1.5886  0.5687  0.8650 51.6512  =
        0.2156  0.0033  0.0016 11.5000 0.680 12.01000
SFAC
SFAC H   0.4930 10.5109  0.3229 26.1257  0.1402  3.1424  0.0408 57.7998  =
        0.0030  0.0000  0.0000  0.6240 0.350  1.00800
SFAC
SFAC N  12.2126  0.0057  3.1322  9.8933  2.0125 28.9975  1.1663  0.5826  =
       -11.5290  0.0061  0.0033 19.6000 0.680 14.01000
SFAC
SFAC O   3.0485 13.2771  2.2868  5.7011  1.5463  0.3239  0.8670 32.9089  =
        0.2508  0.0106  0.0060 32.5000 0.680 16.00000
UNIT 136 184 8 8
L.S. 7
ACTA
dfix 0.82 0.002 o1 h1b o2 h2b
dfix 0.89 0.002 n1 h1a n2 h2a
dfix 1.94 0.002 c24 h2a c25 h2a
EQIV $1  x, -y+3/2, z+1/2
HTAB N2 O2_$1
HTAB N1 O1_$1
HTAB O2 N2
HTAB O1 N1
BOND $h
mpla c1 c2 c3 c4 c5 c6
mpla c18 c19 c20 c21 c22 c23
FMAP 2
PLAN 20
CONF
WGHT    0.053300    0.484300
EXTI    0.005251
FVAR       0.38829
O2    4    0.524437    0.724747    0.036423    11.00000    0.07382    0.09105 =
         0.09031    0.02933    0.00545    0.00891
AFIX   3
H2B   2    0.504267    0.719637    0.090873    11.00000   -1.20000
AFIX   0
N2    3    0.484363    0.644805    0.238737    11.00000    0.05718    0.05915 =
         0.09278    0.00192    0.01446    0.00382
AFIX   3
H2A   2    0.500482    0.687228    0.304959    11.00000   -1.20000
AFIX   0
C22   1    0.631073    0.544000    0.234630    11.00000    0.06281    0.07110 =
         0.06741   -0.00866    0.00673    0.01032
AFIX  43
H22A  2    0.633656    0.490407    0.299136    11.00000   -1.20000
AFIX   0
C21   1    0.680751    0.573744    0.191061    11.00000    0.04851    0.08663 =
         0.10005   -0.02871    0.00559    0.00192
AFIX  43
H21A  2    0.716082    0.539647    0.225103    11.00000   -1.20000
AFIX   0
C20   1    0.677649    0.653577    0.097637    11.00000    0.07137    0.07250 =
         0.10953   -0.02445    0.02909   -0.02237
AFIX  43
H20A  2    0.711126    0.674345    0.068848    11.00000   -1.20000
AFIX   0
C19   1    0.625624    0.703344    0.045950    11.00000    0.07722    0.05877 =
         0.08373   -0.00160    0.02023   -0.01110
AFIX  43
H19A  2    0.623696    0.756832   -0.018495    11.00000   -1.20000
AFIX   0
C18   1    0.575895    0.673515    0.090259    11.00000    0.05749    0.06182 =
         0.06682   -0.00524    0.00486   -0.00188
C23   1    0.577462    0.591729    0.184979    11.00000    0.05298    0.05767 =
         0.06189   -0.00301    0.00872    0.00312
C24   1    0.521758    0.551277    0.223587    11.00000    0.07578    0.07007 =
         0.09209    0.01597    0.03201    0.01936
AFIX  23
H24A  2    0.501428    0.500316    0.158921    11.00000   -1.20000
H24B  2    0.531330    0.509884    0.303254    11.00000   -1.20000
AFIX   0
C26   1    0.421630    0.527882    0.358033    11.00000    0.07983    0.06168 =
         0.06286    0.01126    0.01346    0.00601
AFIX  23
H26A  2    0.436885    0.457115    0.332639    11.00000   -1.20000
H26B  2    0.445528    0.551066    0.438442    11.00000   -1.20000
AFIX   0
C25   1    0.424305    0.618495    0.255799    11.00000    0.04345    0.05814 =
         0.05539    0.00505    0.00515   -0.00240
C30   1    0.359307    0.510988    0.375065    11.00000    0.08656    0.06380 =
         0.06561    0.00876    0.02867   -0.00765
AFIX  13
H30A  2    0.358324    0.453478    0.440597    11.00000   -1.20000
AFIX   0
C31   1    0.335798    0.622198    0.416366    11.00000    0.08953    0.08488 =
         0.05884   -0.00756    0.02530   -0.00820
AFIX  23
H31A  2    0.359225    0.646396    0.496890    11.00000   -1.20000
H31B  2    0.296197    0.611714    0.428441    11.00000   -1.20000
AFIX   0
C29   1    0.322351    0.472071    0.249050    11.00000    0.08207    0.07586 =
         0.09177   -0.02591    0.03891   -0.02838
AFIX  23
H29A  2    0.282648    0.459511    0.259368    11.00000   -1.20000
H29B  2    0.337456    0.401543    0.222627    11.00000   -1.20000
AFIX   0
C32   1    0.337218    0.712511    0.314686    11.00000    0.06520    0.06284 =
         0.06273   -0.01241    0.01225    0.00205
AFIX  13
H32A  2    0.322198    0.783951    0.341507    11.00000   -1.20000
AFIX   0
C33   1    0.300144    0.674515    0.189344    11.00000    0.05214    0.09852 =
         0.07063   -0.00043    0.01164    0.00239
AFIX  23
H33A  2    0.300669    0.731795    0.124650    11.00000   -1.20000
H33B  2    0.260257    0.664365    0.199569    11.00000   -1.20000
AFIX   0
C34   1    0.323707    0.563251    0.147316    11.00000    0.05640    0.10265 =
         0.05277   -0.02292    0.00767   -0.01965
AFIX  13
H34A  2    0.299681    0.539053    0.066261    11.00000   -1.20000
AFIX   0
C27   1    0.386805    0.579640    0.130064    11.00000    0.06433    0.07151 =
         0.05620   -0.00353    0.02034   -0.00180
AFIX  23
H27A  2    0.401781    0.509061    0.103444    11.00000   -1.20000
H27B  2    0.388069    0.635619    0.064353    11.00000   -1.20000
AFIX   0
C28   1    0.399654    0.728745    0.296311    11.00000    0.06279    0.05101 =
         0.06296   -0.00302   -0.00205   -0.00108
AFIX  23
H28A  2    0.400580    0.785934    0.231710    11.00000   -1.20000
H28B  2    0.423522    0.754804    0.375507    11.00000   -1.20000
AFIX   0
O1    4    0.948011    0.732054    0.469356    11.00000    0.04933    0.07338 =
         0.06112    0.01329    0.01657   -0.01003
AFIX   3
H1B   2    0.969511    0.722344    0.538756    11.00000   -1.20000
AFIX   0
N1    3    0.986278    0.660759    0.707982    11.00000    0.04672    0.04449 =
         0.05210   -0.00303    0.01008   -0.00053
AFIX   3
H1A   2    0.971898    0.704499    0.762152    11.00000   -1.20000
AFIX   0
C8    1    1.045229    0.624674    0.773593    11.00000    0.03755    0.04318 =
         0.03906    0.00306    0.01142    0.00189
C11   1    1.076568    0.731650    0.831717    11.00000    0.05587    0.04020 =
         0.06233   -0.00351    0.01807   -0.00042
AFIX  23
H11A  2    1.078149    0.786176    0.764700    11.00000   -1.20000
H11B  2    1.055059    0.765211    0.891237    11.00000   -1.20000
AFIX   0
C10   1    1.043746    0.539229    0.881682    11.00000    0.05507    0.05464 =
         0.04542    0.00468    0.02084    0.00220
AFIX  23
H10A  2    1.022032    0.570796    0.941971    11.00000   -1.20000
H10B  2    1.024294    0.470699    0.846512    11.00000   -1.20000
AFIX   0
C15   1    1.105565    0.511269    0.950325    11.00000    0.06719    0.05975 =
         0.04341    0.01217    0.01449    0.01122
AFIX  13
H15A  2    1.103983    0.456879    1.018723    11.00000   -1.20000
AFIX   0
C14   1    1.135438    0.618251    1.007295    11.00000    0.07027    0.08505 =
         0.05492   -0.00555    0.00076    0.00806
AFIX  23
H14A  2    1.174496    0.600732    1.052045    11.00000   -1.20000
H14B  2    1.114158    0.650314    1.068112    11.00000   -1.20000
AFIX   0
C9    1    1.079465    0.573317    0.679701    11.00000    0.06370    0.05028 =
         0.03704    0.00087    0.01745    0.00463
AFIX  23
H9A   2    1.080999    0.626557    0.611415    11.00000   -1.20000
H9B   2    1.060110    0.505419    0.642369    11.00000   -1.20000
AFIX   0
C17   1    1.141253    0.544438    0.748422    11.00000    0.05353    0.06501 =
         0.05972    0.00364    0.02761    0.01263
AFIX  13
H17A  2    1.162881    0.511652    0.687439    11.00000   -1.20000
AFIX   0
C16   1    1.139070    0.459554    0.855447    11.00000    0.07032    0.06115 =
         0.06459    0.01056    0.01724    0.01943
AFIX  23
H16A  2    1.120052    0.390709    0.820012    11.00000   -1.20000
H16B  2    1.178231    0.440727    0.898484    11.00000   -1.20000
AFIX   0
C13   1    1.138000    0.703774    0.900815    11.00000    0.05844    0.05192 =
         0.07887   -0.01251    0.00373   -0.00804
AFIX  13
H13A  2    1.157506    0.772812    0.937371    11.00000   -1.20000
AFIX   0
C12   1    1.171644    0.652094    0.805320    11.00000    0.04299    0.08385 =
         0.08701    0.01761    0.01502    0.00013
AFIX  23
H12A  2    1.173606    0.705904    0.737810    11.00000   -1.20000
H12B  2    1.211023    0.634601    0.848078    11.00000   -1.20000
AFIX   0
C7    1    0.943107    0.570946    0.666672    11.00000    0.05968    0.04980 =
         0.05770    0.00374    0.01319   -0.01361
AFIX  23
H7A   2    0.932421    0.536034    0.740976    11.00000   -1.20000
H7B   2    0.960097    0.513245    0.620817    11.00000   -1.20000
AFIX   0
C6    1    0.889729    0.618026    0.582065    11.00000    0.03810    0.05125 =
         0.04564   -0.00779    0.01282   -0.00663
C1    1    0.894673    0.695159    0.485913    11.00000    0.04122    0.04791 =
         0.05049   -0.00598    0.01326   -0.00553
C2    1    0.845823    0.735634    0.404771    11.00000    0.05954    0.05090 =
         0.05202   -0.00470    0.00617   -0.00259
AFIX  43
H2C   2    0.849700    0.786980    0.341065    11.00000   -1.20000
AFIX   0
C3    1    0.791369    0.700059    0.418066    11.00000    0.04945    0.07018 =
         0.06971   -0.01651    0.00177    0.00252
AFIX  43
H3A   2    0.758520    0.727750    0.363699    11.00000   -1.20000
AFIX   0
C4    1    0.785592    0.623570    0.511772    11.00000    0.04179    0.08380 =
         0.08043   -0.01170    0.01673   -0.01091
AFIX  43
H4A   2    0.748897    0.598901    0.520378    11.00000   -1.20000
AFIX   0
C5    1    0.834431    0.583629    0.592881    11.00000    0.05342    0.06990 =
         0.05771   -0.00178    0.02082   -0.01082
AFIX  43
H5A   2    0.830139    0.532366    0.656370    11.00000   -1.20000
HKLF 4 1  0.0000  0.0000  1.0000  0.0000 -1.0000  0.0000  1.0000  0.0000  0.0000
REM  1 in P-1                        P21/c
REM R1 =  0.0739 for   3011 Fo > 4sig(Fo)  and  0.1773 for all   6616 data
REM    344 parameters refined using      6 restraints
END
WGHT      0.0548      0.4558
REM Highest difference peak  0.354,  deepest hole -0.167,  1-sigma level  0.037
Q1    1   0.4777  0.5832  0.1612  11.00000  0.05    0.35
Q2    1   0.9881  0.5716  0.6323  11.00000  0.05    0.22
Q3    1   0.5404  0.6370  0.2529  11.00000  0.05    0.17
Q4    1   0.6113  0.4508  0.3139  11.00000  0.05    0.14
Q5    1   0.4237  0.5906  0.1866  11.00000  0.05    0.13
Q6    1   0.4143  0.6803  0.2442  11.00000  0.05    0.13
Q7    1   1.0979  0.3792  0.9955  11.00000  0.05    0.13
Q8    1   1.1073  0.7116  0.9026  11.00000  0.05    0.13
Q9    1   0.8968  0.7441  0.6060  11.00000  0.05    0.13
Q10   1   0.9687  0.4971  0.7527  11.00000  0.05    0.12
Q11   1   0.4893  0.6219  0.4806  11.00000  0.05    0.12
Q12   1   0.7118  0.6735  0.0189  11.00000  0.05    0.12
Q13   1   0.8282  0.8383  0.4658  11.00000  0.05    0.12
Q14   1   0.3540  0.8810  0.3941  11.00000  0.05    0.12
Q15   1   0.4293  0.6056  0.4680  11.00000  0.05    0.12
Q16   1   1.1399  0.6387  0.9255  11.00000  0.05    0.12
Q17   1   0.4112  0.3918  0.2836  11.00000  0.05    0.12
Q18   1   0.3398  0.5244  0.3051  11.00000  0.05    0.12
Q19   1   1.1583  0.7625  1.0011  11.00000  0.05    0.12
Q20   1   0.8417  0.4734  0.6405  11.00000  0.05    0.11
;
data_global
_journal_date_recd_electronic     2011-12-27
_journal_date_accepted     2011-12-29
_journal_name_full     'Acta Crystallographica, Section E'
_journal_year     2012
_journal_volume     68
_journal_issue      2
_journal_page_first     o293
_journal_page_last     o293
_journal_paper_category     QO
_journal_paper_doi     10.1107/S1600536811056194
_journal_coeditor_code     CV5227
_publ_contact_author_name     'Ying-Chun Wang'
_publ_contact_author_address
;
College of Chemistry and Chemical Engineering,
Southeast UniVersity,
Nanjing 210096,
People's Republic of China
;
_publ_contact_author_email     wangyc33@yahoo.com.cn
_publ_contact_author_fax     '862552090598'
_publ_contact_author_phone     '862552090598'
_publ_section_title
;
2-[(Adamantan-1-ylamino)methyl]phenol
;
loop_
    _publ_author_name
    _publ_author_footnote
    _publ_author_address
    'Wang, Ying-Chun' .
;
College of Chemistry and Chemical Engineering,
Southeast University,
Nanjing 210096,
People's Republic of China
;
    'Tao, Rong' .
;
College of Chemistry and Chemical Engineering,
Southeast University,
Nanjing 210096,
People's Republic of China
;
