# Supplementary material for: 2-[(Adamantan-1-yl­amino)­meth­yl]phenol
Source: Acta Crystallogr Sect E Struct Rep Online. 2012 Jan 7;68(Pt 2):o293. doi: 10.1107/S1600536811056194 (PMC3274986; doi:10.1107/S1600536811056194)
Supplement: Supplementary file 2 [file e-68-0o293-Isup2.hkl]

# 
# h,k,l, Fc-squared, Fo-squared, sigma(Fo-squared) and status flag 
# 
data_I
_shelx_title ' 1 in P-1                        P21/c' 
_shelx_refln_list_code          4 
_shelx_F_calc_maximum      284.48 
_exptl_crystal_F_000      1119.82 
_reflns_d_resolution_high  0.7701 
 
loop_ 
 _symmetry_equiv_pos_as_xyz 
 'x, y, z' 
 '-x, y+1/2, -z+1/2' 
 '-x, -y, -z' 
 'x, -y-1/2, z-1/2' 
 
_cell_length_a    23.4510 
_cell_length_b    11.8370 
_cell_length_c    10.6840 
_cell_angle_alpha  90.000 
_cell_angle_beta  101.170 
_cell_angle_gamma  90.000 
 
_shelx_F_squared_multiplier     1.000 
 
loop_ 
 _refln_index_h 
 _refln_index_k 
 _refln_index_l 
 _refln_F_squared_calc 
 _refln_F_squared_meas 
 _refln_F_squared_sigma 
 _refln_observed_status 
   4   0   0    42131.58    44369.27   1223.46 o 
   5   0   0     3885.73     3561.37    111.00 o 
   6   0   0     7542.43     7365.73    218.56 o 
   7   0   0      209.00      158.32     17.97 o 
   8   0   0     2390.96     2551.63     83.81 o 
   9   0   0      448.27      502.23     24.92 o 
  10   0   0      168.77      170.10     13.98 o 
  11   0   0     9705.97    10389.67    433.79 o 
  12   0   0      131.17      239.86     37.67 o 
  13   0   0       15.66       23.87      7.20 o 
  14   0   0       19.17       32.92      6.89 o 
  15   0   0        2.47        5.06      5.46 o 
  16   0   0        1.70       -5.84      5.84 o 
  17   0   0        9.95       21.36     16.48 o 
  18   0   0        5.60       13.91      7.64 o 
  19   0   0     2317.79     2270.94    127.07 o 
  20   0   0      237.59      260.20     24.75 o 
  21   0   0      377.11      327.32     29.65 o 
  22   0   0       14.86       17.60     10.13 o 
  23   0   0       26.22       18.56      9.89 o 
  24   0   0       13.69       -2.99     14.26 o 
  25   0   0       14.80       24.28     19.64 o 
  26   0   0       65.96       96.43     28.79 o 
  27   0   0        0.63       -9.96     16.85 o 
  28   0   0       69.17      142.66     60.65 o 
  29   0   0        6.63      -21.50     37.69 o 
   3   1   0      123.26      103.21      6.11 o 
   4   1   0     1724.98     1535.69     22.67 o 
   5   1   0     2717.63     2552.32     40.80 o 
   6   1   0      714.54      647.80     13.67 o 
   7   1   0      305.73      232.70     12.92 o 
   8   1   0     1072.33     1058.96     27.01 o 
   9   1   0     1179.45     1170.16     32.21 o 
  10   1   0      247.32      279.76     10.84 o 
  11   1   0     1490.66     1555.82     47.99 o 
  12   1   0      388.68      472.92     18.79 o 
  13   1   0       34.63       36.72      4.56 o 
  14   1   0       56.80       68.61      5.98 o 
  15   1   0       14.82       22.00      5.65 o 
  16   1   0      280.46      249.10     13.60 o 
  17   1   0       41.13       72.39     12.04 o 
  18   1   0      734.61      632.08     30.12 o 
  19   1   0      148.99      136.54     12.01 o 
  20   1   0     1228.29     1190.53     53.66 o 
  21   1   0      110.60      107.18     11.78 o 
  22   1   0      465.50      418.24     34.16 o 
  23   1   0        3.75       15.95      9.22 o 
  24   1   0        3.40       33.33     17.52 o 
  25   1   0        0.85        6.30      9.69 o 
  26   1   0       10.05       57.94     21.63 o 
  27   1   0       10.08       13.99     14.60 o 
  28   1   0        0.29       -6.19     18.19 o 
  29   1   0        3.23       15.26     34.17 o 
   0   2   0       75.80       85.26      5.60 o 
   1   2   0      339.70      325.36      8.84 o 
   2   2   0      113.57      108.37      3.14 o 
   3   2   0     1480.86     1457.47     35.83 o 
   4   2   0     2715.94     2327.62     61.67 o 
   5   2   0      324.63      314.66      8.11 o 
   6   2   0       26.32       37.62      3.52 o 
   7   2   0      195.92      219.55      8.09 o 
   8   2   0        3.51        9.22      6.33 o 
   9   2   0      393.15      459.21     11.55 o 
  10   2   0      361.15      370.26     10.81 o 
  11   2   0        0.62        2.55      2.45 o 
  12   2   0        0.71        2.97      3.29 o 
  13   2   0      181.19      177.97     10.53 o 
  14   2   0       11.84       15.83      6.70 o 
  15   2   0      228.99      191.49      9.82 o 
  16   2   0      179.51      198.77     14.44 o 
  17   2   0       63.53       50.30      7.83 o 
  18   2   0       43.98       35.93      8.53 o 
  19   2   0       21.04       21.19      8.76 o 
  20   2   0       81.73       69.19     18.65 o 
  21   2   0        3.85        5.93      6.60 o 
  22   2   0      178.55      152.50     22.84 o 
  23   2   0       15.39       11.93      8.38 o 
  24   2   0        0.39       15.59      8.63 o 
  25   2   0        8.10       15.69     11.91 o 
  26   2   0        0.22      -13.89     13.89 o 
  27   2   0        3.96        6.62     14.18 o 
  28   2   0       22.90       16.99     18.58 o 
  29   2   0        0.26      -12.94     18.51 o 
   1   3   0       43.27       54.46      5.06 o 
   2   3   0      352.62      327.37     10.33 o 
   3   3   0     1678.82     1525.29     22.01 o 
   4   3   0       28.47       28.72      2.99 o 
   5   3   0     1169.23     1136.46     31.46 o 
   6   3   0      601.92      599.04     10.41 o 
   7   3   0      302.41      275.74     14.07 o 
   8   3   0      210.02      180.89      7.28 o 
   9   3   0     1585.46     1681.91     49.45 o 
  10   3   0      158.95      175.11      9.26 o 
  11   3   0      141.36      171.44     13.49 o 
  12   3   0       55.15       80.67      6.98 o 
  13   3   0      118.86      115.25      9.08 o 
  14   3   0       40.31       63.81     14.20 o 
  15   3   0        6.20       28.20     14.28 o 
  16   3   0       69.06       85.66      9.35 o 
  17   3   0       27.39       35.58      8.64 o 
  18   3   0      333.14      320.12     26.30 o 
  19   3   0       64.05       82.07     11.32 o 
  20   3   0      225.31      244.93     20.66 o 
  21   3   0        5.45        0.05      6.59 o 
  22   3   0       42.90       46.95     11.15 o 
  23   3   0        1.13       25.27     26.13 o 
  24   3   0       37.14       41.96     26.53 o 
  25   3   0        0.01      -13.23     13.23 o 
  26   3   0        8.67        0.62      9.62 o 
  27   3   0       31.96       36.45     17.49 o 
  28   3   0        2.85       21.15     19.96 o 
  29   3   0       10.02       18.97     21.21 o 
   0   4   0     1257.50     1151.76     49.13 o 
   1   4   0        2.39       11.06      3.43 o 
   2   4   0      936.42      912.21     34.01 o 
   3   4   0       81.01       68.98      3.55 o 
   4   4   0     1443.27     1526.62     31.28 o 
   5   4   0      247.81      224.85      9.23 o 
   6   4   0       66.91       55.87      4.20 o 
   7   4   0      840.79      827.65     36.50 o 
   8   4   0      195.77      255.09      7.68 o 
   9   4   0     1486.92     1533.64     39.53 o 
  10   4   0      936.45      949.60     33.97 o 
  11   4   0        9.25        0.97      5.55 o 
  12   4   0      238.49      245.90     19.30 o 
  13   4   0      276.33      272.98     13.64 o 
  14   4   0        4.23       14.40     14.88 o 
  15   4   0      121.03      112.31     10.28 o 
  16   4   0       51.94       52.68      9.31 o 
  17   4   0        6.32       14.73      6.77 o 
  18   4   0       75.75       77.60     10.98 o 
  19   4   0        5.38       20.83     13.43 o 
  20   4   0      172.56      165.23     23.97 o 
  21   4   0       16.48       13.25     12.53 o 
  22   4   0       16.75       11.15     13.90 o 
  23   4   0       47.90       88.15     19.90 o 
  24   4   0       37.36       23.39     14.04 o 
  25   4   0       14.34        9.34     12.63 o 
  26   4   0        1.39       11.23     13.32 o 
  27   4   0       15.78       40.73     19.16 o 
  28   4   0        6.15       20.15     23.43 o 
   1   5   0      403.59      399.78     12.69 o 
   2   5   0      157.85      140.03     15.46 o 
   3   5   0       72.25      101.19     12.77 o 
   4   5   0      297.82      282.49      8.96 o 
   5   5   0       52.56       50.11      3.26 o 
   6   5   0      310.43      324.24      9.43 o 
   7   5   0     3153.44     3260.30     92.02 o 
   8   5   0       16.89       50.49     20.41 o 
   9   5   0     1907.48     2015.15     92.60 o 
  10   5   0     2070.62     2004.44     95.59 o 
  11   5   0        8.77        2.99      6.57 o 
  12   5   0      745.04      802.72     47.44 o 
  13   5   0       50.99       49.80     11.77 o 
  14   5   0      208.35      251.45     24.55 o 
  15   5   0       57.26       71.66     14.19 o 
  16   5   0      978.52      946.87     64.61 o 
  17   5   0        2.59       -6.48      9.64 o 
  18   5   0      192.37      227.17     27.04 o 
  19   5   0        0.13       -7.51     10.61 o 
  20   5   0        3.83       13.76     11.87 o 
  21   5   0        4.48        7.51     11.45 o 
  22   5   0        2.76        8.09     12.64 o 
  23   5   0        5.99       13.88     13.06 o 
  24   5   0        9.30       19.52     16.57 o 
  25   5   0       32.41       34.56     17.04 o 
  26   5   0        3.31       17.15     16.34 o 
  27   5   0        1.32       10.71     14.87 o 
  28   5   0        9.03       -5.33     17.64 o 
   0   6   0      453.80      480.33     59.56 o 
   1   6   0      164.99      154.73      7.81 o 
   2   6   0      154.98      187.24     10.70 o 
   3   6   0       68.97       83.08      8.77 o 
   4   6   0      460.25      439.25     17.62 o 
   5   6   0        2.58        6.80      3.67 o 
   6   6   0      630.62      574.05     16.10 o 
   7   6   0      249.95      252.42     12.61 o 
   8   6   0      745.42      729.60     25.87 o 
   9   6   0     1029.62     1043.67     56.13 o 
  10   6   0      626.37      643.60     40.60 o 
  11   6   0      221.01      196.74     20.09 o 
  12   6   0       14.62       24.88     10.23 o 
  13   6   0      328.75      330.01     30.25 o 
  14   6   0        9.90       17.60     13.42 o 
  15   6   0      361.90      396.26     37.34 o 
  16   6   0        0.92       18.05     12.44 o 
  17   6   0        6.27        3.85      9.74 o 
  18   6   0       17.40        4.22     10.01 o 
  19   6   0        0.05        3.78     10.41 o 
  20   6   0        4.89        3.75     10.63 o 
  21   6   0        2.36       37.14     15.51 o 
  22   6   0        4.65       11.66     12.22 o 
  23   6   0        0.89       19.87     17.02 o 
  24   6   0        2.61       -5.54     12.37 o 
  25   6   0       31.83       51.75     20.80 o 
  26   6   0       14.33        4.96     18.48 o 
  27   6   0        7.26       -1.79     14.67 o 
   1   7   0       21.00       33.28      5.63 o 
   2   7   0      679.02      731.27     49.68 o 
   3   7   0      180.45      170.47     11.19 o 
   4   7   0       81.85       87.40      6.49 o 
   5   7   0        1.05       -0.29      2.70 o 
   6   7   0      136.25      128.20      6.72 o 
   7   7   0       42.84       62.64     17.37 o 
   8   7   0       75.95       67.37      6.80 o 
   9   7   0        3.11       -1.29      6.29 o 
  10   7   0        7.11       -8.53      8.53 o 
  11   7   0       29.66       58.37     13.29 o 
  12   7   0       23.95       39.41     21.06 o 
  13   7   0       48.03       65.65     15.54 o 
  14   7   0        4.71      -10.91     17.54 o 
  15   7   0       26.31       71.18     17.15 o 
  16   7   0      212.57      207.60     35.62 o 
  17   7   0      125.90      171.15     26.18 o 
  18   7   0        0.77        8.36     11.50 o 
  19   7   0       30.09       38.34     16.08 o 
  20   7   0       33.22      130.01     67.44 o 
  21   7   0       26.74       36.90     25.46 o 
  22   7   0        6.40       12.90     13.55 o 
  23   7   0        0.95        2.60     17.01 o 
  24   7   0        0.14       18.27     16.55 o 
  25   7   0        5.06        2.65     13.58 o 
  26   7   0        6.82        2.78     14.13 o 
   0   8   0        0.06       -4.38      5.67 o 
   1   8   0       11.06       39.68      7.20 o 
   2   8   0       64.65       68.71      7.61 o 
   3   8   0       56.57       55.80      7.87 o 
   4   8   0        3.01        3.01      5.04 o 
   5   8   0        2.13        5.45      4.35 o 
   6   8   0       82.80       84.10      9.83 o 
   7   8   0       21.12       28.46      8.88 o 
   8   8   0        0.09       15.58     19.58 o 
   9   8   0        1.09       31.58     11.24 o 
  10   8   0        4.43       22.53     11.29 o 
  11   8   0       16.76       32.73     15.53 o 
  12   8   0        0.22       -1.47     10.63 o 
  13   8   0      118.05      124.76     21.17 o 
  14   8   0        3.79        9.84     11.03 o 
  15   8   0       15.25       11.31     12.81 o 
  16   8   0       32.02       73.10     21.63 o 
  17   8   0       67.56       24.10     16.26 o 
  18   8   0       18.47       -9.30     12.67 o 
  19   8   0        6.68       28.99     15.54 o 
  20   8   0       11.57       72.21     23.24 o 
  21   8   0       10.96        7.76     17.12 o 
  22   8   0        0.11       30.41     19.63 o 
  23   8   0        6.32       13.10     17.11 o 
  24   8   0        0.08        8.68     16.65 o 
  25   8   0        4.60        4.40     15.00 o 
   1   9   0       69.04       79.15      9.14 o 
   2   9   0        0.03       11.81      8.67 o 
   3   9   0      373.80      329.44     18.48 o 
   4   9   0      111.04      133.76     12.34 o 
   5   9   0      213.48      191.67     13.76 o 
   6   9   0       47.99       82.22     12.88 o 
   7   9   0        0.10        2.63      5.76 o 
   8   9   0        3.78       14.55      8.28 o 
   9   9   0       48.03       66.98     15.88 o 
  10   9   0        0.26       19.63     10.74 o 
  11   9   0        8.90       14.41     11.54 o 
  12   9   0      112.09      182.04     25.16 o 
  13   9   0        2.09       15.19     17.84 o 
  14   9   0      106.48      145.06     24.33 o 
  15   9   0        0.83        3.11     10.67 o 
  16   9   0      383.86      358.19     41.88 o 
  17   9   0        5.34        0.54     12.62 o 
  18   9   0       33.54       40.70     20.98 o 
  19   9   0        0.10       10.34     18.02 o 
  20   9   0        6.92       21.40     15.80 o 
  21   9   0        0.06        0.93     11.01 o 
  22   9   0        0.08       -3.18     12.94 o 
  23   9   0        7.64       11.83     16.35 o 
  24   9   0        1.21        7.28     15.83 o 
   0  10   0       43.86       56.37     12.95 o 
   1  10   0       11.20       25.31     14.40 o 
   2  10   0      121.25      135.35     12.37 o 
   3  10   0        7.24       11.92      5.99 o 
   4  10   0      249.73      228.32     18.23 o 
   5  10   0       10.85       22.62     13.19 o 
   6  10   0      221.53      246.51     21.11 o 
   7  10   0        1.23        8.17     12.61 o 
   8  10   0       18.36        3.12     12.77 o 
   9  10   0      163.61      199.88     26.19 o 
  10  10   0       82.42       93.15     18.25 o 
  11  10   0       57.81       86.12     34.10 o 
  12  10   0       19.82       28.91     14.78 o 
  13  10   0       84.00      106.72     22.72 o 
  14  10   0        0.12       -8.11     11.95 o 
  15  10   0       41.74       44.87     17.34 o 
  16  10   0        3.37       29.92     21.50 o 
  17  10   0        0.03        2.99     11.95 o 
  18  10   0        0.99        8.61     13.87 o 
  19  10   0        5.31       -5.05     13.61 o 
  20  10   0        7.94        6.41     14.11 o 
  21  10   0        2.78        5.33     13.73 o 
  22  10   0       11.87        4.73     14.80 o 
   1  11   0        7.55        7.06      6.00 o 
   2  11   0       12.65       21.78      7.96 o 
   3  11   0       73.64       46.44     12.65 o 
   4  11   0        9.06       -5.23      7.79 o 
   5  11   0        4.33       -4.00      7.13 o 
   6  11   0        0.24       12.37     18.38 o 
   7  11   0      165.61      205.84     27.92 o 
   8  11   0      169.56      173.02     37.33 o 
   9  11   0       69.95       44.79     23.91 o 
  10  11   0      191.42      218.55     35.94 o 
  11  11   0      176.07      179.49     28.99 o 
  12  11   0        0.00       -8.32     13.64 o 
  13  11   0       10.49       -4.52     13.32 o 
  14  11   0       63.80       97.82     41.91 o 
  15  11   0        5.98       10.83     14.24 o 
  16  11   0        3.50        6.60     13.84 o 
  17  11   0        3.60       -2.11     12.37 o 
  18  11   0        6.09      -10.60     15.03 o 
  19  11   0        2.68        3.09     13.72 o 
  20  11   0        0.48       18.52     18.62 o 
   0  12   0      103.02       81.66     47.81 o 
   1  12   0        0.62        5.84      7.47 o 
   2  12   0        2.04        6.25      7.58 o 
   3  12   0       29.59       49.05     13.25 o 
   4  12   0       33.43       42.13     24.82 o 
   5  12   0       11.69       33.05     11.78 o 
   6  12   0       11.01        1.44     13.51 o 
   7  12   0        5.46       12.66     17.69 o 
   8  12   0       57.17       98.40     33.91 o 
   9  12   0       16.71       23.19     17.45 o 
  10  12   0       41.37       54.42     22.09 o 
  11  12   0      111.64      157.64     33.76 o 
  12  12   0      161.33      187.82     32.19 o 
  13  12   0       83.42       85.27     24.11 o 
  14  12   0        0.02      -15.18     15.18 o 
  15  12   0        6.73        4.91     13.15 o 
  16  12   0        2.85       20.50     16.51 o 
  17  12   0        8.01        8.45     14.35 o 
  18  12   0        0.57       -2.67     13.95 o 
   1  13   0        3.43       -0.35     34.33 o 
   2  13   0        0.43        2.07      8.22 o 
   3  13   0        5.25       26.55     11.44 o 
   4  13   0        0.27       -3.93      9.63 o 
   5  13   0        0.01       -6.97     14.83 o 
   6  13   0        2.41       -1.21     12.86 o 
   7  13   0       38.11        2.20     14.37 o 
   8  13   0       37.27       37.69     19.74 o 
   9  13   0        0.70       19.91     17.81 o 
  10  13   0       21.15       13.72     17.97 o 
  11  13   0       66.76       62.64     26.24 o 
  12  13   0        4.56       12.24     16.92 o 
  13  13   0       12.08        8.41     15.15 o 
  14  13   0        1.65        3.71     14.24 o 
  15  13   0       11.96       -1.93     13.46 o 
   0  14   0        6.70      162.62     45.12 o 
   1  14   0        0.00        6.90     15.22 o 
   2  14   0        0.01       61.11     38.08 o 
   3  14   0        4.01      -12.87     23.75 o 
   4  14   0        0.29      -28.00     32.84 o 
   5  14   0        8.52       17.52     31.71 o 
   6  14   0        3.97       -3.76     16.61 o 
   7  14   0       53.55       68.08     26.45 o 
   8  14   0        0.05        5.80     27.47 o 
   9  14   0        7.18       26.23     24.69 o 
  10  14   0        1.87       18.21     19.93 o 
  11  14   0        3.65        4.55     15.75 o 
  12  14   0        0.87       36.17     30.91 o 
   3  15   0        6.71      -34.24     37.15 o 
   4  15   0        1.34       -1.13     24.28 o 
   5  15   0        9.42        3.58     24.55 o 
 -30   1   1       33.15       42.60     44.52 o 
 -29   1   1        3.10       -7.39     19.89 o 
 -28   1   1        0.25       12.23     15.00 o 
 -27   1   1        0.48       10.90     22.59 o 
 -26   1   1        0.02        1.26      8.66 o 
 -25   1   1        2.87        9.61     10.61 o 
 -24   1   1        6.81       19.80      9.36 o 
 -23   1   1        0.13        5.58      7.49 o 
 -22   1   1      130.58      126.97     13.54 o 
 -21   1   1      930.40      930.49     47.71 o 
 -20   1   1       11.68       13.64      6.58 o 
 -19   1   1      146.01      159.91     12.87 o 
 -18   1   1        0.19        5.97      7.25 o 
 -17   1   1      284.46      266.70     15.85 o 
 -16   1   1      122.09      104.40     10.18 o 
 -15   1   1       10.50       21.77      6.92 o 
 -14   1   1      461.54      444.33     26.60 o 
 -13   1   1      786.80      907.67     33.63 o 
 -12   1   1        6.53       -0.15      5.97 o 
 -11   1   1     1288.35     1467.89     46.81 o 
 -10   1   1     1092.90     1238.75     38.09 o 
  -9   1   1     2035.56     2151.10     59.88 o 
  -8   1   1      121.54       87.00      4.40 o 
  -7   1   1     2798.35     2761.51     58.85 o 
  -6   1   1      700.59      625.63     14.27 o 
  -5   1   1     1304.46     1310.19     23.23 o 
  -4   1   1       11.89       18.72      2.23 o 
  -3   1   1      733.14      647.48      9.72 o 
   2   1   1    14540.67    13463.07    186.53 o 
   3   1   1      897.70      801.32     18.17 o 
   4   1   1     1641.45     1580.89     65.56 o 
   5   1   1     1236.97     1256.75     36.30 o 
   6   1   1       91.21      106.07      4.84 o 
   7   1   1     1759.46     1629.54     41.56 o 
   8   1   1      584.67      532.44     16.31 o 
   9   1   1      408.31      368.47     12.74 o 
  10   1   1       16.62       25.13      4.06 o 
  11   1   1      696.95      714.01     24.00 o 
  12   1   1      516.67      485.49     18.66 o 
  13   1   1      215.53      240.50     14.02 o 
  14   1   1      212.95      207.87     11.59 o 
  15   1   1       29.07       26.00      6.93 o 
  16   1   1      160.46      160.83     14.65 o 
  17   1   1       35.28       45.08      7.58 o 
  18   1   1      363.55      351.24     19.44 o 
  19   1   1      380.84      343.34     21.11 o 
  20   1   1      144.65      121.24     12.05 o 
  21   1   1       10.36        8.88      6.26 o 
  22   1   1       35.25       35.03     10.43 o 
  23   1   1       13.76       26.41      9.63 o 
  24   1   1        2.10        6.58      8.14 o 
  25   1   1        3.17        5.18     10.44 o 
  26   1   1        1.27       -6.53     11.25 o 
  27   1   1        5.39        3.81     17.37 o 
  28   1   1        7.25       -5.40     15.41 o 
  29   1   1        6.54       56.71     34.36 o 
 -29   2   1        7.10       19.09     20.43 o 
 -28   2   1        3.95       31.04     29.57 o 
 -27   2   1        9.82       28.64     36.23 o 
 -26   2   1       14.20       15.03     12.60 o 
 -25   2   1       23.58        2.69      9.80 o 
 -24   2   1       39.09       11.54     10.73 o 
 -23   2   1       23.30        2.96      7.69 o 
 -22   2   1        2.98       -7.07      7.07 o 
 -21   2   1        7.54        0.27      9.99 o 
 -20   2   1      547.61      525.13     40.52 o 
 -19   2   1       88.19       86.18     17.60 o 
 -18   2   1      198.63      187.24     15.29 o 
 -17   2   1      198.60      166.41     10.36 o 
 -16   2   1      140.38      147.38      9.35 o 
 -15   2   1      140.08      139.25      8.76 o 
 -14   2   1        9.64        4.39      3.69 o 
 -13   2   1       11.53        4.23      4.07 o 
 -12   2   1      245.12      268.41     11.01 o 
 -11   2   1     4983.22     5409.73    143.34 o 
 -10   2   1     1036.00     1044.08     26.27 o 
  -9   2   1      137.94      127.74      4.94 o 
  -8   2   1      317.50      299.37     11.54 o 
  -7   2   1      770.02      789.71     31.40 o 
  -6   2   1      318.42      326.90      8.14 o 
  -5   2   1      704.96      727.19     11.80 o 
  -4   2   1        3.76       10.58      1.65 o 
  -3   2   1      399.69      370.37      7.56 o 
  -2   2   1    29144.94    28523.89    461.34 o 
  -1   2   1    80927.74    79218.23   1442.99 o 
   0   2   1     4063.69     3639.67     95.50 o 
   1   2   1    29353.63    29140.99    577.40 o 
   2   2   1    13648.19    12920.45    211.01 o 
   3   2   1      320.65      302.58      7.08 o 
   4   2   1      999.85      926.06     15.60 o 
   5   2   1      848.66      802.18     22.72 o 
   6   2   1      327.76      297.37      8.46 o 
   7   2   1       35.32       41.23      5.44 o 
   8   2   1      219.53      194.44      8.37 o 
   9   2   1     1744.60     1947.89     79.90 o 
  10   2   1     1628.72     1603.06     64.38 o 
  11   2   1       15.40       29.88      9.09 o 
  12   2   1       32.83       37.52      6.90 o 
  13   2   1      581.12      632.48     24.04 o 
  14   2   1      142.11      108.35      8.34 o 
  15   2   1      131.54      121.47     13.41 o 
  16   2   1       12.15       43.81     14.75 o 
  17   2   1      603.31      537.27     25.16 o 
  18   2   1      287.17      278.39     16.17 o 
  19   2   1      139.52      149.93     27.40 o 
  20   2   1        7.55       18.87     10.96 o 
  21   2   1      391.68      349.86     27.22 o 
  22   2   1      138.94      144.51     23.26 o 
  23   2   1        0.01        4.16      8.01 o 
  24   2   1        2.60       16.17     13.75 o 
  25   2   1        2.59       40.67     18.08 o 
  26   2   1        0.37        1.46     33.01 o 
  27   2   1       20.81       24.81     20.83 o 
  28   2   1        0.13       -3.07     15.41 o 
  29   2   1        5.24       -8.88     22.60 o 
 -29   3   1        8.62      -12.78     18.64 o 
 -28   3   1        0.00        1.62     17.01 o 
 -27   3   1        0.72       -2.21     11.57 o 
 -26   3   1       28.13       40.19     26.97 o 
 -25   3   1        0.01       17.37     13.44 o 
 -24   3   1       20.98       12.34     12.01 o 
 -23   3   1       57.55       58.92     17.70 o 
 -22   3   1       61.57       80.73     14.01 o 
 -21   3   1      306.97      318.69     26.10 o 
 -20   3   1      467.76      462.91     30.58 o 
 -19   3   1       36.32       56.25     12.47 o 
 -18   3   1      262.39      264.77     20.65 o 
 -17   3   1      311.62      318.64     21.62 o 
 -16   3   1      443.45      385.00     22.73 o 
 -15   3   1      481.19      461.55     25.12 o 
 -14   3   1      487.19      452.59     24.86 o 
 -13   3   1      571.83      521.20     30.27 o 
 -12   3   1       60.84       57.70      5.27 o 
 -11   3   1     1590.65     1535.60     67.62 o 
 -10   3   1      829.31      933.84     22.22 o 
  -9   3   1       93.63       80.98      7.65 o 
  -8   3   1      122.79      127.57      6.08 o 
  -7   3   1      662.97      572.38     18.92 o 
  -6   3   1      266.75      234.16      8.33 o 
  -5   3   1      414.23      387.61     11.28 o 
  -4   3   1        0.05       11.26      3.74 o 
  -3   3   1      320.35      305.08      6.38 o 
  -2   3   1      183.42      184.31      8.54 o 
  -1   3   1     8225.09     7975.14    171.11 o 
   0   3   1        6.85       12.52      2.94 o 
   1   3   1     6219.30     5505.41    228.36 o 
   2   3   1        9.82       12.60      3.80 o 
   3   3   1       42.09       43.31      3.19 o 
   4   3   1      848.46      859.21     19.08 o 
   5   3   1       36.36       45.43      2.93 o 
   6   3   1     1705.74     1711.19     35.20 o 
   7   3   1     1239.11     1356.39     28.61 o 
   8   3   1       40.56       43.05      3.68 o 
   9   3   1     5032.35     5275.15    126.33 o 
  10   3   1      396.23      392.25     11.92 o 
  11   3   1     1353.36     1470.27     36.62 o 
  12   3   1      142.25      142.53      6.27 o 
  13   3   1       23.45       22.76      4.20 o 
  14   3   1      213.02      210.13      9.77 o 
  15   3   1      322.07      346.62     21.95 o 
  16   3   1      152.09      136.64     14.21 o 
  17   3   1       72.60       61.89     10.53 o 
  18   3   1      730.08      713.21     42.70 o 
  19   3   1       65.12       80.25     13.47 o 
  20   3   1       83.05       87.14     13.27 o 
  21   3   1       83.87       86.91     16.01 o 
  22   3   1        9.16       15.50      8.91 o 
  23   3   1        0.00        0.46      9.96 o 
  24   3   1        0.26       -3.78     10.56 o 
  25   3   1        4.78       -1.45     10.27 o 
  26   3   1       40.78       26.21     15.60 o 
  27   3   1       33.43       45.65     23.76 o 
  28   3   1       25.17       68.99     29.12 o 
 -29   4   1        3.42       -1.89     15.64 o 
 -28   4   1        2.68       28.87     21.48 o 
 -27   4   1       41.20       41.79     17.76 o 
 -26   4   1       20.34       19.39     14.13 o 
 -25   4   1        0.17        8.10     12.85 o 
 -24   4   1        0.47        1.47     10.34 o 
 -23   4   1        6.04       52.86     19.21 o 
 -22   4   1        8.17        1.79     10.97 o 
 -21   4   1        6.26       19.05     11.64 o 
 -20   4   1      195.17      225.91     27.84 o 
 -19   4   1       64.01       88.72     17.69 o 
 -18   4   1       22.79       66.38     15.10 o 
 -17   4   1       11.75        9.31     10.20 o 
 -16   4   1      200.46      170.44     12.35 o 
 -15   4   1      118.14      131.78     18.26 o 
 -14   4   1        1.84        7.25      9.04 o 
 -13   4   1       78.82       99.85      7.45 o 
 -12   4   1      129.72      133.53     11.90 o 
 -11   4   1      342.71      340.07     12.05 o 
 -10   4   1      691.00      636.77     33.60 o 
  -9   4   1       42.13       54.93     10.66 o 
  -8   4   1      437.02      435.72     23.66 o 
  -7   4   1      214.23      199.17     16.26 o 
  -6   4   1        5.51        9.49      3.13 o 
  -5   4   1     1933.48     1828.34     51.01 o 
  -4   4   1      129.40      127.51      7.91 o 
  -3   4   1       18.57       29.58      5.22 o 
  -2   4   1     5108.46     5288.87    206.32 o 
  -1   4   1      661.59      696.04     18.20 o 
   0   4   1      135.67      136.70      6.11 o 
   1   4   1      929.64      943.17     26.23 o 
   2   4   1     2679.86     2744.52     74.86 o 
   3   4   1       77.35       71.46      5.11 o 
   4   4   1       47.53       46.67      3.71 o 
   5   4   1     1037.14      970.33     22.77 o 
   6   4   1     1235.39     1340.36     31.64 o 
   7   4   1     2007.46     2053.03     44.84 o 
   8   4   1      990.15      971.90     27.67 o 
   9   4   1      756.06      838.25     29.32 o 
  10   4   1       42.32       75.08     11.60 o 
  11   4   1       91.34       80.77      8.16 o 
  12   4   1       11.30        4.65      6.59 o 
  13   4   1      294.57      292.48     16.90 o 
  14   4   1       33.79       38.77      7.47 o 
  15   4   1      172.38      168.29     14.15 o 
  16   4   1       18.49       20.56     10.69 o 
  17   4   1       36.85       30.43      9.40 o 
  18   4   1      119.12      135.17     13.90 o 
  19   4   1      135.49      132.00     15.48 o 
  20   4   1      278.05      304.07     32.51 o 
  21   4   1       11.95        0.15     15.13 o 
  22   4   1       38.17       55.89     23.95 o 
  23   4   1       43.39       52.89     17.33 o 
  24   4   1       16.00       16.15     12.67 o 
  25   4   1        0.12       11.47     15.20 o 
  26   4   1        0.95        2.55     11.44 o 
  27   4   1        5.56      -14.30     15.70 o 
  28   4   1       14.05       44.25     26.74 o 
 -28   5   1       17.13      -12.80     16.83 o 
 -27   5   1       53.66       52.47     21.62 o 
 -26   5   1        8.84       18.49     14.71 o 
 -25   5   1        0.00        6.40     13.16 o 
 -24   5   1        1.16       -2.34     11.28 o 
 -23   5   1        9.70       24.18     14.74 o 
 -22   5   1       58.86       79.03     20.30 o 
 -21   5   1       26.10       37.36     15.88 o 
 -20   5   1       45.11       58.74     23.57 o 
 -19   5   1       73.62       91.45     18.73 o 
 -18   5   1       35.74       63.90     15.52 o 
 -17   5   1       12.14       19.84     12.68 o 
 -16   5   1        2.18        1.16      9.25 o 
 -15   5   1        2.59       18.57     12.13 o 
 -14   5   1       12.87       31.17     18.49 o 
 -13   5   1      329.14      314.22     25.79 o 
 -12   5   1       99.74      118.09     15.15 o 
 -11   5   1       57.46       69.63     11.08 o 
 -10   5   1      370.27      424.44     26.52 o 
  -9   5   1      204.01      159.69     14.38 o 
  -8   5   1       86.45       70.63      9.16 o 
  -7   5   1      115.49      121.78     11.87 o 
  -6   5   1       39.61       53.19      7.86 o 
  -5   5   1      310.80      304.03      8.24 o 
  -4   5   1     1059.70     1028.83     29.13 o 
  -3   5   1      900.60      882.72     29.12 o 
  -2   5   1     1324.05     1377.37     71.73 o 
  -1   5   1      157.06      140.35      7.65 o 
   0   5   1      275.15      305.68     12.50 o 
   1   5   1        4.31       11.87      3.39 o 
   2   5   1     1673.22     1739.70     81.29 o 
   3   5   1       83.26       97.63      8.57 o 
   4   5   1      901.99      993.52     27.80 o 
   5   5   1     1258.85     1189.71     43.65 o 
   6   5   1        5.61       14.85      6.09 o 
   7   5   1      252.31      254.99     10.23 o 
   8   5   1       15.42       20.68      5.33 o 
   9   5   1      155.78      166.49     10.44 o 
  10   5   1      100.69       92.16     11.04 o 
  11   5   1      117.62      128.50      9.32 o 
  12   5   1        0.20       18.70     18.44 o 
  13   5   1        8.18       17.74      9.79 o 
  14   5   1        0.07       -0.90      3.91 o 
  15   5   1       20.91       21.17      5.57 o 
  16   5   1        5.09        8.72      9.36 o 
  17   5   1        4.02        2.35      8.40 o 
  18   5   1       47.43       51.88     14.84 o 
  19   5   1       42.68       49.94     16.64 o 
  20   5   1       44.10       59.86     17.15 o 
  21   5   1       12.56        8.01     11.25 o 
  22   5   1        0.34       12.60     18.31 o 
  23   5   1        1.82       22.32     14.86 o 
  24   5   1        3.91        1.85     14.12 o 
  25   5   1        7.03        0.78     24.97 o 
  26   5   1        7.48        9.03     14.15 o 
  27   5   1        0.24       11.63     15.85 o 
 -27   6   1        0.02      -13.60     16.51 o 
 -26   6   1       24.80       17.23     16.25 o 
 -25   6   1        1.84       24.06     16.50 o 
 -24   6   1       13.72       37.29     17.58 o 
 -23   6   1        4.19       11.50     13.53 o 
 -22   6   1       22.00        7.28     12.51 o 
 -21   6   1       42.28       23.25     14.72 o 
 -20   6   1       24.26       24.43     13.64 o 
 -19   6   1      135.90      128.85     22.57 o 
 -18   6   1      130.38      145.65     23.90 o 
 -17   6   1      255.16      285.18     30.27 o 
 -16   6   1       31.22       45.41     15.03 o 
 -15   6   1       31.36       35.30     21.57 o 
 -14   6   1       74.84       79.07     15.31 o 
 -13   6   1        2.26        4.28      9.17 o 
 -12   6   1      136.54      156.29     18.78 o 
 -11   6   1      430.47      412.01     30.64 o 
 -10   6   1       25.28       62.32     12.22 o 
  -9   6   1      147.20      132.61      7.17 o 
  -8   6   1       27.43       22.07      4.85 o 
  -7   6   1      893.06      883.76     31.60 o 
  -6   6   1        1.53        4.87      5.42 o 
  -5   6   1       92.94       93.16      8.04 o 
  -4   6   1     1851.19     1871.61     61.45 o 
  -3   6   1      236.97      246.56     12.10 o 
  -2   6   1      597.80      608.49     51.06 o 
  -1   6   1      215.00      205.36      9.60 o 
   0   6   1      378.61      434.50     24.69 o 
   1   6   1      215.40      187.37      9.06 o 
   2   6   1       94.63      117.83     11.91 o 
   3   6   1       59.98       84.88      8.54 o 
   4   6   1     1175.47     1169.97     35.57 o 
   5   6   1      572.57      630.26     21.04 o 
   6   6   1      344.07      363.12     12.58 o 
   7   6   1        4.97        1.74      4.55 o 
   8   6   1      323.22      340.68     36.14 o 
   9   6   1      173.62      194.42     18.70 o 
  10   6   1      226.61      222.42     20.83 o 
  11   6   1        3.42       -0.64      8.00 o 
  12   6   1      100.66       96.87     15.40 o 
  13   6   1        5.61       39.34     14.75 o 
  14   6   1      142.99      119.36     19.76 o 
  15   6   1      158.71      170.49     23.43 o 
  16   6   1       11.60       35.39     13.42 o 
  17   6   1       23.84       53.90     23.80 o 
  18   6   1        8.76       -4.32     11.56 o 
  19   6   1        0.63      -12.12     12.12 o 
  20   6   1       13.48       -4.81     11.69 o 
  21   6   1        2.77       22.17     13.63 o 
  22   6   1        5.77        3.81     11.41 o 
  23   6   1        4.60       47.09     27.19 o 
  24   6   1        0.22       30.69     17.00 o 
  25   6   1        6.04       24.11     17.28 o 
  26   6   1        0.55       43.20     21.06 o 
 -26   7   1        2.44       24.05     18.62 o 
 -25   7   1        3.98        4.01     14.29 o 
 -24   7   1        6.09       11.45     15.06 o 
 -23   7   1        3.28       -3.26     12.52 o 
 -22   7   1        0.02       35.85     17.12 o 
 -21   7   1       15.31       16.68     14.34 o 
 -20   7   1      159.94      174.43     29.20 o 
 -19   7   1       17.87       32.76     14.45 o 
 -18   7   1       26.01       40.96     20.25 o 
 -17   7   1      807.76      791.86     66.60 o 
 -16   7   1        6.09        8.11     15.41 o 
 -15   7   1      317.58      284.03     31.33 o 
 -14   7   1        9.37       18.50     11.48 o 
 -13   7   1       66.54       88.58     17.16 o 
 -12   7   1       32.39       53.89     13.74 o 
 -11   7   1       31.89       62.59     16.68 o 
 -10   7   1        6.12       17.00      8.83 o 
  -9   7   1        2.00        1.04      3.52 o 
  -8   7   1     1108.60     1021.52     40.84 o 
  -7   7   1        0.83       -0.49      4.70 o 
  -6   7   1      793.41      725.96     21.05 o 
  -5   7   1       14.07       15.41      3.44 o 
  -4   7   1       73.42       67.13      5.59 o 
  -3   7   1        5.53        6.08      5.79 o 
  -2   7   1        5.35       15.48      5.45 o 
  -1   7   1     1743.18     1841.92     82.38 o 
   0   7   1        1.66        0.96      3.83 o 
   1   7   1      604.41      622.85     23.26 o 
   2   7   1       18.92       28.26      6.59 o 
   3   7   1      435.02      427.51     20.65 o 
   4   7   1       24.83       26.74     10.99 o 
   5   7   1      182.16      179.25      9.93 o 
   6   7   1      101.64      100.80      7.14 o 
   7   7   1       38.77       56.01      6.56 o 
   8   7   1       14.26       25.32      6.39 o 
   9   7   1      142.88      123.76     16.63 o 
  10   7   1       13.39        9.43     11.07 o 
  11   7   1      133.20      129.75     19.44 o 
  12   7   1       44.49       60.78     14.36 o 
  13   7   1       15.02       13.37     10.55 o 
  14   7   1       68.78       76.13     17.03 o 
  15   7   1      688.88      679.63     54.69 o 
  16   7   1       41.10       34.16     17.16 o 
  17   7   1      485.35      461.37     43.79 o 
  18   7   1      165.19      188.09     27.97 o 
  19   7   1       25.95       68.55     18.74 o 
  20   7   1       78.84       59.70     18.97 o 
  21   7   1        3.94       38.69     30.34 o 
  22   7   1        3.48       18.59     14.75 o 
  23   7   1        3.20       13.78     36.86 o 
  24   7   1        3.87        9.40     14.92 o 
  25   7   1        5.38       43.94     21.79 o 
  26   7   1        0.01        7.34     14.72 o 
 -25   8   1        3.02       25.89     19.68 o 
 -24   8   1        0.92        8.71     14.97 o 
 -23   8   1        0.23       13.53     19.52 o 
 -22   8   1        0.17       21.72     16.11 o 
 -21   8   1        0.36       -3.63     14.07 o 
 -20   8   1        0.05       11.61     13.54 o 
 -19   8   1        5.11        7.13     12.67 o 
 -18   8   1      133.20      142.18     25.42 o 
 -17   8   1        4.41       14.77     17.73 o 
 -16   8   1       32.25       -6.58     11.25 o 
 -15   8   1       16.08       52.55     34.14 o 
 -14   8   1       99.45       97.45     18.13 o 
 -13   8   1       37.92       25.20     24.21 o 
 -12   8   1       39.56       36.35     14.98 o 
 -11   8   1       19.90       13.45     10.39 o 
 -10   8   1       43.72       69.68     13.93 o 
  -9   8   1      128.31      139.13     19.37 o 
  -8   8   1      141.83      137.26     11.84 o 
  -7   8   1      232.89      234.99     16.36 o 
  -6   8   1       76.98       86.70      9.84 o 
  -5   8   1      922.89      815.37     27.94 o 
  -4   8   1        0.67        2.97      3.69 o 
  -3   8   1       75.58       59.67      6.27 o 
  -2   8   1      371.88      378.08     21.53 o 
  -1   8   1       97.53      123.71     10.10 o 
   0   8   1       75.48       84.55      7.93 o 
   1   8   1      432.74      455.19     44.48 o 
   2   8   1      153.45      165.08     17.99 o 
   3   8   1      463.91      449.13     23.78 o 
   4   8   1       10.32        3.19      4.21 o 
   5   8   1      203.73      198.34     12.16 o 
   6   8   1       32.80       29.19      6.41 o 
   7   8   1      129.99      121.34     12.36 o 
   8   8   1       15.05        9.94      7.78 o 
   9   8   1       10.12      -10.10     10.10 o 
  10   8   1       68.11       84.17     15.31 o 
  11   8   1      250.51      241.19     26.77 o 
  12   8   1        2.73       -0.53      8.19 o 
  13   8   1      114.05      111.77     20.19 o 
  14   8   1      132.56      135.50     21.63 o 
  15   8   1       12.71       37.45     14.62 o 
  16   8   1        0.08      -12.39     12.39 o 
  17   8   1        0.08       -0.32     10.34 o 
  18   8   1       13.63       49.88     17.23 o 
  19   8   1        0.07       15.17     13.91 o 
  20   8   1       22.85       36.02     16.97 o 
  21   8   1        4.39        8.34     14.82 o 
  22   8   1        5.08      -16.37     17.46 o 
  23   8   1        1.44        5.56     24.00 o 
  24   8   1        0.01       23.76     21.64 o 
 -24   9   1        7.28       31.13     27.80 o 
 -23   9   1        0.00        7.87     19.83 o 
 -22   9   1        0.12       24.38     17.35 o 
 -21   9   1       19.39        5.35     13.26 o 
 -20   9   1       15.60       18.53     16.08 o 
 -19   9   1       44.12       84.13     23.99 o 
 -18   9   1       63.78       50.49     19.59 o 
 -17   9   1        0.00      -11.18     13.42 o 
 -16   9   1        0.00       14.68     13.31 o 
 -15   9   1       14.86       47.38     16.60 o 
 -14   9   1        2.17       -6.84     15.98 o 
 -13   9   1      101.56      119.42     21.42 o 
 -12   9   1        1.47       -1.07      9.67 o 
 -11   9   1       14.88       49.65     16.05 o 
 -10   9   1       43.73       58.54     20.74 o 
  -9   9   1        9.28       -1.41      8.31 o 
  -8   9   1       30.70       65.81     17.53 o 
  -7   9   1       21.80       48.16     10.89 o 
  -6   9   1       97.68      103.44     12.11 o 
  -5   9   1      484.81      431.83     22.24 o 
  -4   9   1       49.47       36.89     13.66 o 
  -3   9   1       18.21       22.50      9.05 o 
  -2   9   1       17.83       12.96      8.13 o 
  -1   9   1       88.65      115.64     12.62 o 
   0   9   1      211.11      208.12     13.84 o 
   1   9   1       97.87       89.03     10.75 o 
   2   9   1      622.25      613.20     37.84 o 
   3   9   1      233.21      230.39     24.52 o 
   4   9   1      247.14      229.62     21.04 o 
   5   9   1       89.10       79.09      8.91 o 
   6   9   1        0.61        4.52      6.83 o 
   7   9   1       61.24       54.65     10.35 o 
   8   9   1      175.12      153.39     22.29 o 
   9   9   1        4.22       -7.74     11.38 o 
  10   9   1        3.76       13.11     12.74 o 
  11   9   1      154.40      179.56     24.43 o 
  12   9   1        1.25       26.17     15.62 o 
  13   9   1       31.39       22.59     12.64 o 
  14   9   1       50.75       58.13     17.41 o 
  15   9   1        0.89       17.05     12.95 o 
  16   9   1       21.84       17.43     13.07 o 
  17   9   1        0.36       10.61     13.07 o 
  18   9   1       25.94       21.79     19.72 o 
  19   9   1       15.18      -13.06     14.07 o 
  20   9   1        1.80       16.41     15.63 o 
  21   9   1       27.59       18.85     16.52 o 
  22   9   1        4.10       30.67     30.50 o 
  23   9   1        4.73       -5.01     16.52 o 
 -23  10   1        0.53       30.29     31.28 o 
 -22  10   1       10.85        6.60     15.53 o 
 -21  10   1        0.86        2.10     13.41 o 
 -20  10   1        0.04      -12.67     15.58 o 
 -19  10   1        0.23        8.56     14.37 o 
 -18  10   1        8.25       17.89     15.71 o 
 -17  10   1       17.36       10.91     13.89 o 
 -16  10   1        5.24        1.34     15.77 o 
 -15  10   1       16.18       16.97     14.06 o 
 -14  10   1      147.27      122.67     24.33 o 
 -13  10   1       71.44      117.48     23.34 o 
 -12  10   1       66.86       90.40     52.30 o 
 -11  10   1       43.21       81.85     18.98 o 
 -10  10   1       98.57      109.26     21.28 o 
  -9  10   1        0.82        9.58     11.30 o 
  -8  10   1       37.06       35.22     25.57 o 
  -7  10   1       17.83       25.04      8.23 o 
  -6  10   1        3.78        2.49      8.17 o 
  -5  10   1       21.35       24.63     15.11 o 
  -4  10   1       40.64       23.08      5.96 o 
  -3  10   1       85.05       76.98     11.77 o 
  -2  10   1      118.52      138.57     21.75 o 
  -1  10   1       49.41       68.45     13.58 o 
   0  10   1       21.73       30.24      7.49 o 
   1  10   1        1.77        9.78      6.21 o 
   2  10   1      517.63      509.68     28.41 o 
   3  10   1        0.64       34.24     18.01 o 
   4  10   1        4.53        8.04      7.78 o 
   5  10   1      296.39      267.58     23.05 o 
   6  10   1        0.00       12.84     11.31 o 
   7  10   1       10.15        6.40      6.85 o 
   8  10   1       28.82       50.00     16.84 o 
   9  10   1       53.50       51.78     17.07 o 
  10  10   1       36.27        4.37     20.36 o 
  11  10   1       16.36       35.78     27.61 o 
  12  10   1      117.03      161.68     25.53 o 
  13  10   1       26.89       30.74     14.83 o 
  14  10   1       34.77       62.75     19.17 o 
  15  10   1        1.16       -8.25     12.11 o 
  16  10   1       36.36       12.03     13.49 o 
  17  10   1        3.87       25.36     16.01 o 
  18  10   1        7.98       32.29     18.09 o 
  19  10   1        2.96       16.59     17.66 o 
  20  10   1        3.78       -5.84     14.42 o 
  21  10   1        5.69       12.76     16.47 o 
  22  10   1       15.38       30.34     20.34 o 
 -21  11   1        0.00        7.41     16.19 o 
 -20  11   1        1.65       15.29     17.47 o 
 -19  11   1        2.21       12.16     15.93 o 
 -18  11   1        5.73        8.97     17.26 o 
 -17  11   1        3.87       17.71     15.95 o 
 -16  11   1        0.10       -8.31     13.70 o 
 -15  11   1       15.23       13.10     13.68 o 
 -14  11   1       44.21       23.67     15.93 o 
 -13  11   1      137.01      102.34     26.73 o 
 -12  11   1       22.91       -4.46     15.86 o 
 -11  11   1       10.38       24.16     14.44 o 
 -10  11   1       75.75       82.29     20.45 o 
  -9  11   1      167.30      202.55     27.56 o 
  -8  11   1        5.81       -9.20     11.56 o 
  -7  11   1      117.21      141.92     27.12 o 
  -6  11   1        0.18        2.35      8.33 o 
  -5  11   1        6.69        9.77     12.80 o 
  -4  11   1       17.82       29.20     10.23 o 
  -3  11   1       22.85       16.96      9.37 o 
  -2  11   1      148.58      146.01     14.35 o 
  -1  11   1        1.30        4.64      6.35 o 
   0  11   1        0.51        8.73     14.56 o 
   1  11   1       81.94      111.73     14.15 o 
   2  11   1      237.71      227.69     19.01 o 
   3  11   1        3.48       10.82      7.06 o 
   4  11   1      105.51       44.98     31.27 o 
   5  11   1       81.48       96.28     14.12 o 
   6  11   1       62.64       55.68     15.12 o 
   7  11   1        0.85        0.15     10.16 o 
   8  11   1       44.16       58.13     18.25 o 
   9  11   1       72.22      106.79     24.20 o 
  10  11   1       76.54       72.79     19.04 o 
  11  11   1       27.39       52.67     18.49 o 
  12  11   1       49.83       74.83     21.72 o 
  13  11   1       34.58       38.50     17.38 o 
  14  11   1       14.08       13.56     14.43 o 
  15  11   1        2.10      -10.01     13.57 o 
  16  11   1        0.20       27.18     16.79 o 
  17  11   1        2.76       34.41     18.62 o 
  18  11   1        8.87        4.49     14.54 o 
  19  11   1       24.70       37.82     21.02 o 
  20  11   1        1.55       24.37     26.11 o 
 -18  12   1        3.70        1.21     13.45 o 
 -17  12   1       14.88       25.48     18.61 o 
 -16  12   1        0.60        2.84     17.95 o 
 -15  12   1        0.01        8.09     14.45 o 
 -14  12   1       98.08      125.84     28.09 o 
 -13  12   1       24.88       22.61     16.02 o 
 -12  12   1        0.58        2.32     12.01 o 
 -11  12   1       15.53       -1.84     13.58 o 
 -10  12   1       24.54       42.89     25.25 o 
  -9  12   1        0.38        6.48     19.87 o 
  -8  12   1        2.49       19.46     15.34 o 
  -7  12   1       28.18       43.31     17.66 o 
  -6  12   1        2.40       16.04     17.53 o 
  -5  12   1       57.61       39.28     27.31 o 
  -4  12   1        0.54       -8.63      9.62 o 
  -3  12   1       10.85       18.47     11.48 o 
  -2  12   1        0.61        0.74      8.47 o 
  -1  12   1       55.75       51.37     14.28 o 
   0  12   1        0.24        2.65      7.92 o 
   1  12   1       67.91       71.73     15.12 o 
   2  12   1       55.46       50.29     13.69 o 
   3  12   1        0.14        9.25      9.84 o 
   4  12   1        0.74       -1.81     12.73 o 
   5  12   1       11.36       26.17     15.77 o 
   6  12   1      248.50      231.51     39.71 o 
   7  12   1       15.69       12.42     23.89 o 
   8  12   1      158.75      206.74     35.63 o 
   9  12   1        4.49        8.49     16.39 o 
  10  12   1        0.12        0.81     13.12 o 
  11  12   1      202.80      230.30     35.08 o 
  12  12   1       30.46       40.55     24.46 o 
  13  12   1       11.85        6.08     12.24 o 
  14  12   1       71.68      101.99     25.49 o 
  15  12   1       22.62       34.62     20.08 o 
  16  12   1        3.86       40.33     23.47 o 
  17  12   1        0.08       -3.73     14.34 o 
  18  12   1        5.32        3.78     34.37 o 
 -16  13   1        2.20       -7.09     15.70 o 
 -15  13   1        4.33       15.04     17.32 o 
 -14  13   1       53.06       37.16     34.28 o 
 -13  13   1       41.54       18.22     20.25 o 
 -12  13   1        2.66      -13.43     18.75 o 
 -11  13   1      138.84      207.40     36.29 o 
 -10  13   1       97.57       62.27     45.02 o 
  -9  13   1      501.54      584.31     91.41 o 
  -8  13   1       37.04       40.48     30.36 o 
  -7  13   1        3.02       22.62     30.06 o 
  -6  13   1        5.49       30.65     22.52 o 
  -5  13   1       29.48       35.46     18.00 o 
  -4  13   1        0.59        2.85     20.70 o 
  -3  13   1        0.15        4.18     12.95 o 
  -2  13   1        6.62        6.17     15.81 o 
  -1  13   1       16.65        1.44      9.36 o 
   0  13   1        0.10      -17.85     17.85 o 
   1  13   1       22.35       30.07     15.36 o 
   2  13   1        4.44       17.46     13.52 o 
   3  13   1        5.29        8.43     11.96 o 
   4  13   1        0.39       -9.40     14.78 o 
   5  13   1       16.01       17.47     18.25 o 
   6  13   1      117.01      135.52     31.71 o 
   7  13   1       18.17       48.43     19.04 o 
   8  13   1       55.39       41.13     22.13 o 
   9  13   1        2.62       13.83     20.83 o 
  10  13   1      121.58      112.98     37.01 o 
  11  13   1       16.35        5.34     14.85 o 
  12  13   1       32.80       76.40     28.14 o 
  13  13   1        0.64       -5.62     16.24 o 
  14  13   1        4.99        2.08     13.34 o 
  15  13   1        0.00        0.04     14.10 o 
 -12  14   1        3.87       26.96     23.09 o 
 -11  14   1       13.10       31.46     22.92 o 
 -10  14   1        4.14       43.82     24.78 o 
  -9  14   1       26.88       68.33     30.79 o 
  -8  14   1        6.76      -16.49     20.36 o 
  -7  14   1        0.23       19.24     29.46 o 
  -6  14   1       19.85       -6.64     18.02 o 
  -5  14   1        7.51       15.27     18.60 o 
  -4  14   1       21.49       41.73     35.56 o 
  -2  14   1        0.11       14.33     27.07 o 
  -1  14   1        0.24       -2.32     14.51 o 
   0  14   1        0.49        1.93     20.10 o 
   1  14   1       12.40       42.06     32.71 o 
   2  14   1        0.10      -12.54     23.35 o 
   3  14   1        1.48        5.71     24.95 o 
   4  14   1        1.37       22.09     28.26 o 
   5  14   1        1.84       18.78     31.05 o 
   6  14   1        0.16       11.81     31.12 o 
   7  14   1       19.76       -0.13     14.54 o 
   8  14   1        5.57      -14.71     20.82 o 
   9  14   1        7.01       27.94     24.69 o 
  10  14   1       69.92       52.71     25.91 o 
  11  14   1       79.17       53.50     26.16 o 
  -6  15   1        3.61       42.53     43.79 o 
  -5  15   1        2.78        0.80     22.62 o 
  -4  15   1        0.99      -31.91     37.62 o 
   3  15   1        1.42       -9.29     28.99 o 
   4  15   1        0.46       65.02     42.46 o 
   5  15   1        5.70      -12.14     31.98 o 
 -30   0   2        6.74       -5.18     31.25 o 
 -29   0   2        0.46      -30.39     37.02 o 
 -28   0   2       12.55       17.45     32.97 o 
 -27   0   2       10.78       10.35     18.38 o 
 -26   0   2        4.85       18.06     30.12 o 
 -25   0   2       72.45       97.86     26.58 o 
 -24   0   2       46.97       37.86     12.48 o 
 -23   0   2       37.71       29.14     17.29 o 
 -22   0   2      226.20      266.54     27.25 o 
 -21   0   2       86.06      104.61     17.81 o 
 -20   0   2      129.41      174.50     22.25 o 
 -19   0   2       17.75       17.37     21.94 o 
 -18   0   2      705.87      693.74     47.11 o 
 -17   0   2       21.04       38.12     18.02 o 
 -16   0   2      196.64      195.16     18.24 o 
 -15   0   2      245.97      283.34     21.34 o 
 -14   0   2      142.19      149.97     14.35 o 
 -13   0   2      975.75     1003.55     50.80 o 
 -12   0   2     8024.43     9318.51    424.09 o 
 -11   0   2     3366.09     3805.12    159.84 o 
 -10   0   2     2827.90     2876.82    113.53 o 
  -9   0   2      161.40      178.61     10.98 o 
  -8   0   2     1050.60     1159.61     42.09 o 
  -7   0   2     6990.41     7226.62    249.35 o 
  -6   0   2     1428.15     1410.29     46.22 o 
  -5   0   2       74.02       71.91     10.64 o 
  -4   0   2     1381.82     1217.18     43.43 o 
  -3   0   2    55771.77    57573.48   1546.83 o 
  -2   0   2     1420.47     1296.20     31.96 o 
  -1   0   2     1907.10     1872.68     98.62 o 
   0   0   2     8735.69     8611.22    134.49 o 
   1   0   2    40272.73    44210.18    855.60 o 
   2   0   2     4292.23     3911.37     77.19 o 
   3   0   2     2934.15     2620.50     98.29 o 
   4   0   2      674.07      696.35     31.02 o 
   5   0   2      196.83      242.50     14.95 o 
   6   0   2     1908.32     1853.43     62.33 o 
   7   0   2      172.88      167.42      9.49 o 
   8   0   2     3120.13     3552.56    135.42 o 
   9   0   2     3037.02     3159.17    138.30 o 
  10   0   2     1333.49     1739.52     92.38 o 
  11   0   2      139.25      171.87     23.73 o 
  12   0   2      874.75      853.38     84.15 o 
  13   0   2        0.12        3.61      9.52 o 
  14   0   2     1097.89      975.17    176.09 o 
  15   0   2        4.69        8.02     11.46 o 
  16   0   2     1128.08     1087.53     63.62 o 
  17   0   2       76.55       50.03     10.73 o 
  18   0   2      252.03      239.19     24.11 o 
  19   0   2      399.82      357.34     29.74 o 
  20   0   2      312.82      278.95     31.68 o 
  21   0   2      163.40      155.22     23.19 o 
  22   0   2        1.30       -6.94      8.90 o 
  23   0   2        4.87       -1.58     13.29 o 
  24   0   2        5.00       14.42     17.26 o 
  25   0   2       11.71       18.44     18.44 o 
  26   0   2        1.17        3.74     17.58 o 
  27   0   2        1.33      -14.97     30.82 o 
  28   0   2        1.37      -26.01     37.69 o 
 -30   1   2        5.59      -18.25     35.10 o 
 -29   1   2        2.00      -24.16     25.01 o 
 -28   1   2        5.84        0.73     12.57 o 
 -27   1   2        5.53       14.53     21.46 o 
 -26   1   2        0.64       -7.52      9.93 o 
 -25   1   2        0.07       -0.08      7.55 o 
 -24   1   2        0.34       28.47     15.41 o 
 -23   1   2       88.87       93.96     15.55 o 
 -22   1   2       48.83       92.64     12.46 o 
 -21   1   2       58.25       68.76     11.27 o 
 -20   1   2      144.85      151.88     13.24 o 
 -19   1   2      147.63      148.98     12.73 o 
 -18   1   2      692.52      712.65     32.16 o 
 -17   1   2      154.95      151.57     12.13 o 
 -16   1   2      177.08      178.42     11.87 o 
 -15   1   2      336.38      324.95     15.47 o 
 -14   1   2     1164.72     1277.08     49.79 o 
 -13   1   2      181.11      222.27     13.08 o 
 -12   1   2     1035.87     1031.89     37.40 o 
 -11   1   2      697.36      787.55     29.07 o 
 -10   1   2       90.06      116.10     12.01 o 
  -9   1   2      158.63      150.10      8.15 o 
  -8   1   2      115.33      104.89      6.15 o 
  -7   1   2     1888.96     2038.99     53.43 o 
  -6   1   2      428.70      416.08     13.17 o 
  -5   1   2      621.23      649.33     20.89 o 
  -4   1   2      172.75      196.23      9.08 o 
  -3   1   2    11974.47    11485.54    333.83 o 
  -2   1   2     1113.99     1137.98     17.84 o 
  -1   1   2     1487.78     1369.51     40.93 o 
   0   1   2       70.42       92.54      4.36 o 
   1   1   2    27587.00    29053.46    470.69 o 
   2   1   2      339.89      326.65      6.87 o 
   3   1   2     1069.38      999.11     22.90 o 
   4   1   2      797.29      772.38     23.00 o 
   5   1   2     4906.60     5351.88    326.32 o 
   6   1   2      694.30      705.22     20.44 o 
   7   1   2       62.61       67.01      8.08 o 
   8   1   2      809.15      816.27     27.21 o 
   9   1   2      989.16     1021.65     35.88 o 
  10   1   2     4269.94     4680.36    139.59 o 
  11   1   2        1.44        5.84      4.02 o 
  12   1   2      490.28      543.83     22.78 o 
  13   1   2        6.01        4.76      4.89 o 
  14   1   2       29.86       32.88      8.02 o 
  15   1   2      169.21      160.29     11.64 o 
  16   1   2     1753.39     1762.49     69.05 o 
  17   1   2      465.86      497.07     37.65 o 
  18   1   2      156.89      153.30     12.95 o 
  19   1   2       42.42       28.06     13.07 o 
  20   1   2      181.21      164.20     15.43 o 
  21   1   2       34.61       34.27      8.18 o 
  22   1   2        1.79        5.72      8.36 o 
  23   1   2        5.85       12.95      9.19 o 
  24   1   2       28.49       24.73     10.20 o 
  25   1   2        5.24       -0.99     21.69 o 
  26   1   2        8.01       15.06     16.78 o 
  27   1   2        1.10        4.15     13.65 o 
  28   1   2        2.52       64.43     30.46 o 
 -30   2   2       11.16       36.31     32.93 o 
 -29   2   2        0.07       11.06     17.40 o 
 -28   2   2        0.36        6.11     16.58 o 
 -27   2   2        0.01        8.98     14.61 o 
 -26   2   2        8.22        6.75     11.45 o 
 -25   2   2        0.05       17.25     13.27 o 
 -24   2   2        3.44       -4.05      7.97 o 
 -23   2   2        0.02       -1.42     11.00 o 
 -22   2   2      102.10       77.82     15.04 o 
 -21   2   2      660.81      578.29     65.13 o 
 -20   2   2       17.70       12.58      5.79 o 
 -19   2   2      165.51      173.11     14.09 o 
 -18   2   2      589.67      564.84     26.23 o 
 -17   2   2      284.93      289.70     16.19 o 
 -16   2   2      507.27      542.96     23.22 o 
 -15   2   2       12.91       27.17      9.63 o 
 -14   2   2       33.78       35.10      6.69 o 
 -13   2   2      512.79      505.89     18.64 o 
 -12   2   2      201.78      230.90     10.89 o 
 -11   2   2      822.96      847.38     26.13 o 
 -10   2   2      457.75      498.55     16.17 o 
  -9   2   2       24.06       22.36      4.31 o 
  -8   2   2      654.88      667.27     17.54 o 
  -7   2   2        7.84        8.68      3.02 o 
  -6   2   2     1067.04     1073.50     41.36 o 
  -5   2   2      401.60      389.52     10.12 o 
  -4   2   2      997.56      950.49     25.11 o 
  -3   2   2      206.60      178.07      6.43 o 
  -2   2   2     6535.64     6604.82    178.72 o 
  -1   2   2       15.51       23.69      5.10 o 
   0   2   2    12739.51    13205.21    289.96 o 
   1   2   2     3115.60     2997.70     67.02 o 
   2   2   2      752.19      763.17     28.22 o 
   3   2   2       83.25       60.94      6.27 o 
   4   2   2        4.47        2.09      1.74 o 
   5   2   2     1086.61     1066.73     25.15 o 
   6   2   2      126.30      102.84      5.66 o 
   7   2   2     1511.78     1457.67     47.51 o 
   8   2   2      975.95     1063.32     33.41 o 
   9   2   2      870.55      899.88     42.06 o 
  10   2   2     1924.53     2060.75    111.02 o 
  11   2   2      393.81      375.30     16.35 o 
  12   2   2     1198.00     1295.30     44.01 o 
  13   2   2      767.15      779.04     39.17 o 
  14   2   2       48.65       70.74      7.63 o 
  15   2   2       19.37       38.12      7.36 o 
  16   2   2     1266.12     1123.00     45.18 o 
  17   2   2       14.39       20.59      6.57 o 
  18   2   2       65.67       65.34      8.47 o 
  19   2   2     1128.79     1194.90     78.80 o 
  20   2   2      284.99      277.51     25.11 o 
  21   2   2       26.22       42.31     11.98 o 
  22   2   2        3.25       -9.22      9.72 o 
  23   2   2       37.57       41.26     12.63 o 
  24   2   2        2.73       10.89      9.95 o 
  25   2   2        1.73       24.31     19.61 o 
  26   2   2       11.11       35.28     25.70 o 
  27   2   2        6.92       23.59     19.91 o 
  28   2   2        7.84       20.17     25.95 o 
 -29   3   2       30.13       11.07     19.00 o 
 -28   3   2        2.92       -3.87     17.52 o 
 -27   3   2        2.46       39.08     32.68 o 
 -26   3   2        7.16       79.69     56.64 o 
 -25   3   2        2.49        8.63     12.14 o 
 -24   3   2        1.43       39.34     16.31 o 
 -23   3   2       72.82       93.49     18.99 o 
 -22   3   2      199.17      207.35     28.81 o 
 -21   3   2       47.51       16.79     14.90 o 
 -20   3   2       63.77       67.67     12.08 o 
 -19   3   2        1.23       10.10     12.82 o 
 -18   3   2       36.80       40.61     15.96 o 
 -17   3   2      192.05      143.68     14.64 o 
 -16   3   2       39.85       52.81      5.96 o 
 -15   3   2      709.63      710.17     34.65 o 
 -14   3   2      424.11      466.39     17.80 o 
 -13   3   2      567.15      611.36     25.36 o 
 -12   3   2     1709.21     1816.75     54.28 o 
 -11   3   2     1171.37     1218.44     46.21 o 
 -10   3   2      151.71      172.61      6.81 o 
  -9   3   2      882.93      852.40     21.55 o 
  -8   3   2       11.64        7.65      4.44 o 
  -7   3   2      422.30      449.44     12.69 o 
  -6   3   2       55.84       39.20      7.51 o 
  -5   3   2      193.49      189.28      6.34 o 
  -4   3   2    14720.71    14949.13    370.24 o 
  -3   3   2     6430.46     6584.79    153.57 o 
  -2   3   2     1518.63     1665.59     71.10 o 
  -1   3   2       19.57       30.06      3.10 o 
   0   3   2    22838.76    20949.63    936.98 o 
   1   3   2    11142.10    10360.56    534.59 o 
   2   3   2     4464.70     4174.52    277.33 o 
   3   3   2     1339.86     1240.98     33.68 o 
   4   3   2     1163.37     1145.51     28.37 o 
   5   3   2      236.77      236.42     14.33 o 
   6   3   2        5.15       19.63      5.52 o 
   7   3   2      463.97      492.91     14.73 o 
   8   3   2      839.70      832.70     24.08 o 
   9   3   2        1.03       -0.47      6.89 o 
  10   3   2      159.82      162.32      9.09 o 
  11   3   2      105.53       99.80      6.42 o 
  12   3   2        0.91       -3.83      3.83 o 
  13   3   2      725.44      741.40     30.09 o 
  14   3   2      111.42      148.76     19.33 o 
  15   3   2       32.45       36.31      6.69 o 
  16   3   2       31.77       23.14     13.19 o 
  17   3   2       70.49       80.39     18.93 o 
  18   3   2       66.60       35.64     16.51 o 
  19   3   2       47.86       46.87     14.98 o 
  20   3   2        0.27        1.58      6.15 o 
  21   3   2        2.02        5.13      7.11 o 
  22   3   2       21.54        6.18      7.26 o 
  23   3   2        0.36        7.28     11.00 o 
  24   3   2        6.07       15.97     12.32 o 
  25   3   2        5.00       95.12     39.22 o 
  26   3   2        0.11       13.57     14.34 o 
  27   3   2       14.27       29.90     21.63 o 
  28   3   2       14.05       -4.03     21.20 o 
 -29   4   2        0.57       -7.22     17.96 o 
 -28   4   2       32.63       36.84     19.87 o 
 -27   4   2       15.25        5.45     12.96 o 
 -26   4   2       18.10       27.90     16.69 o 
 -25   4   2        2.55       14.55     13.92 o 
 -24   4   2        0.56       11.23     12.86 o 
 -23   4   2        2.59        7.83     11.77 o 
 -22   4   2       16.71       20.65     17.51 o 
 -21   4   2      341.34      303.57     34.20 o 
 -20   4   2      309.21      344.67     36.13 o 
 -19   4   2      803.86      734.16     55.73 o 
 -18   4   2       11.11        6.48     10.97 o 
 -17   4   2       17.22       58.61     16.72 o 
 -16   4   2        6.27        9.43      8.06 o 
 -15   4   2      926.92      876.63     52.50 o 
 -14   4   2       38.62       34.62      7.91 o 
 -13   4   2       66.95       55.12      9.83 o 
 -12   4   2        1.83        0.33      4.68 o 
 -11   4   2       67.86       66.85      8.00 o 
 -10   4   2      285.31      262.41     17.62 o 
  -9   4   2     1898.85     1956.54     42.26 o 
  -8   4   2        7.63       10.91      5.24 o 
  -7   4   2      781.72      723.60     16.61 o 
  -6   4   2      251.45      238.01      7.61 o 
  -5   4   2      146.88      128.32      5.17 o 
  -4   4   2     1788.88     1778.56     43.05 o 
  -3   4   2     2343.04     2327.92     57.30 o 
  -2   4   2     9589.67    10094.58    397.37 o 
  -1   4   2      499.70      442.14     13.00 o 
   0   4   2      384.36      387.57     17.48 o 
   1   4   2        3.51       -0.47      2.43 o 
   2   4   2     2854.95     2786.18     87.74 o 
   3   4   2      717.27      720.86     23.27 o 
   4   4   2     2430.62     2351.37     61.94 o 
   5   4   2      113.10      131.76      7.03 o 
   6   4   2        0.50        0.76      2.58 o 
   7   4   2      658.50      629.83     18.42 o 
   8   4   2      501.72      544.63     16.92 o 
   9   4   2      146.47      130.22      7.15 o 
  10   4   2      621.86      647.37     20.78 o 
  11   4   2      168.85      171.40      8.69 o 
  12   4   2       28.98       36.44      3.99 o 
  13   4   2      414.60      414.90     25.42 o 
  14   4   2       68.60       87.20     13.35 o 
  15   4   2       80.77       72.13     14.41 o 
  16   4   2       60.68       54.77     12.03 o 
  17   4   2      515.05      503.20     32.23 o 
  18   4   2       28.77       45.15     10.14 o 
  19   4   2       44.02       71.01     18.15 o 
  20   4   2       78.15       60.22     12.26 o 
  21   4   2       34.82       37.88     14.73 o 
  22   4   2       51.90       78.43     19.21 o 
  23   4   2       19.02        6.04     11.89 o 
  24   4   2        0.52       10.34     12.35 o 
  25   4   2        2.49       25.18     16.56 o 
  26   4   2        1.25        3.34     12.18 o 
  27   4   2       18.05       -9.11     18.86 o 
 -28   5   2        2.35      -17.47     17.47 o 
 -27   5   2        0.97       21.41     16.74 o 
 -26   5   2       14.80        6.09     14.13 o 
 -25   5   2       11.81      -11.63     14.51 o 
 -24   5   2        7.39        5.25     12.59 o 
 -23   5   2       35.98       60.55     23.90 o 
 -22   5   2       47.91       85.45     20.72 o 
 -21   5   2       53.22       65.03     18.61 o 
 -20   5   2      103.50      116.65     20.82 o 
 -19   5   2      152.51      170.98     24.74 o 
 -18   5   2      487.17      528.41     45.50 o 
 -17   5   2       23.10       19.74     11.42 o 
 -16   5   2      989.27      980.54     66.88 o 
 -15   5   2      241.37      239.30     25.54 o 
 -14   5   2        7.50        4.62      7.73 o 
 -13   5   2       60.02       98.46     20.84 o 
 -12   5   2       32.41       59.28     11.94 o 
 -11   5   2       56.37       48.17      7.27 o 
 -10   5   2       43.83       52.08      4.92 o 
  -9   5   2        1.21       -1.03      4.79 o 
  -8   5   2      452.13      418.49     17.16 o 
  -7   5   2     1017.32      966.16     32.89 o 
  -6   5   2     1537.05     1509.18     36.74 o 
  -5   5   2      329.58      339.90     15.03 o 
  -4   5   2       34.77       40.20      5.81 o 
  -3   5   2       14.07       34.13      4.57 o 
  -2   5   2      114.80      148.18     12.04 o 
  -1   5   2      810.09      852.41     25.91 o 
   0   5   2      184.65      162.78     10.44 o 
   1   5   2       17.40       16.53      6.57 o 
   2   5   2     1908.92     1782.12     56.31 o 
   3   5   2     1145.31     1211.82     41.17 o 
   4   5   2       60.83       54.28      4.99 o 
   5   5   2        0.70        2.45      2.71 o 
   6   5   2      145.41      156.49      8.08 o 
   7   5   2        2.21        4.25      3.19 o 
   8   5   2      209.49      200.05     10.68 o 
   9   5   2      416.91      381.23     18.20 o 
  10   5   2       14.35       10.04      4.52 o 
  11   5   2      235.77      227.03     14.34 o 
  12   5   2       10.86       31.20      6.79 o 
  13   5   2      118.57      117.82     11.27 o 
  14   5   2      114.14      105.96     14.14 o 
  15   5   2        0.24        8.75     10.08 o 
  16   5   2      473.80      407.31     24.68 o 
  17   5   2        2.68        8.83      8.02 o 
  18   5   2      171.84      185.21     25.18 o 
  19   5   2       10.86       18.04     11.88 o 
  20   5   2        8.23       21.88     12.76 o 
  21   5   2        7.53       38.37     24.43 o 
  22   5   2        0.03        4.32     11.08 o 
  23   5   2        0.06       14.88     15.41 o 
  24   5   2        0.97      -10.12     13.33 o 
  25   5   2        1.49        5.34     12.40 o 
  26   5   2       41.19       52.71     21.29 o 
  27   5   2       11.52       15.09     20.01 o 
 -28   6   2       23.42        5.89     17.57 o 
 -27   6   2        2.00        1.74     13.33 o 
 -26   6   2        7.54        3.55     12.97 o 
 -25   6   2        0.65        0.76     10.49 o 
 -24   6   2        1.08        1.12     11.38 o 
 -23   6   2       52.68       44.18     18.90 o 
 -22   6   2       10.98        5.82     12.24 o 
 -21   6   2       22.54       26.12     14.44 o 
 -20   6   2        0.09       -9.18     11.51 o 
 -19   6   2        0.10       16.94     13.18 o 
 -18   6   2        3.44        6.03     10.46 o 
 -17   6   2       76.13      101.31     19.86 o 
 -16   6   2       89.13       95.87     18.32 o 
 -15   6   2        1.47       -1.41     11.46 o 
 -14   6   2       54.40       74.35     15.44 o 
 -13   6   2       83.17       98.15     16.33 o 
 -12   6   2        3.43       -4.74      8.18 o 
 -11   6   2        4.12       10.80      8.62 o 
 -10   6   2        0.02        4.08      7.25 o 
  -9   6   2      128.94      114.75      8.47 o 
  -8   6   2      216.49      186.77     11.80 o 
  -7   6   2        4.32        7.59      6.63 o 
  -6   6   2     2619.61     2402.41     72.92 o 
  -5   6   2      146.61      147.67      7.49 o 
  -4   6   2     1460.73     1366.38     41.73 o 
  -3   6   2        2.01       12.43      7.03 o 
  -2   6   2       13.56       28.36      4.68 o 
  -1   6   2      422.42      426.30     16.31 o 
   0   6   2       19.76       23.96     12.00 o 
   1   6   2        0.89        1.27      3.70 o 
   2   6   2      231.19      218.28     17.93 o 
   3   6   2      267.74      264.39     13.76 o 
   4   6   2     1193.19     1154.69     43.59 o 
   5   6   2      501.24      499.99     18.58 o 
   6   6   2      929.19      929.25     30.82 o 
   7   6   2      117.67      121.37     10.38 o 
   8   6   2        8.34        4.69      6.30 o 
   9   6   2      613.88      619.95     25.84 o 
  10   6   2      199.25      216.42     16.96 o 
  11   6   2       27.33       27.16      8.92 o 
  12   6   2      177.36      175.83     19.00 o 
  13   6   2        2.85        6.07      6.11 o 
  14   6   2       77.45       80.50     16.24 o 
  15   6   2       19.02       15.48     11.33 o 
  16   6   2        6.30       19.15     12.16 o 
  17   6   2       21.42        4.68      8.81 o 
  18   6   2       57.32       77.21     20.89 o 
  19   6   2        4.02       20.75     25.80 o 
  20   6   2       17.83        2.50     12.67 o 
  21   6   2        0.24        7.63     12.38 o 
  22   6   2       34.46       18.59     14.41 o 
  23   6   2        3.71       11.80     13.87 o 
  24   6   2        0.66       21.77     16.68 o 
  25   6   2        0.16       22.53     34.02 o 
  26   6   2       15.37       29.50     20.31 o 
 -27   7   2        0.61       11.37     17.40 o 
 -26   7   2       43.44       33.71     18.89 o 
 -25   7   2        6.81       26.88     19.53 o 
 -24   7   2        0.29       -3.69     13.75 o 
 -23   7   2        6.77        5.89     12.63 o 
 -22   7   2        0.21       -3.85     12.15 o 
 -21   7   2        3.74        2.27     10.77 o 
 -20   7   2       33.43       10.60     17.30 o 
 -19   7   2      134.49      149.24     26.16 o 
 -18   7   2        0.40       31.89     25.48 o 
 -17   7   2        5.27       -9.08     11.39 o 
 -16   7   2       25.19       14.31     11.91 o 
 -15   7   2      106.13      104.18     19.33 o 
 -14   7   2      144.66      159.60     37.49 o 
 -13   7   2       86.85       93.37     17.85 o 
 -12   7   2      160.97      171.36     22.17 o 
 -11   7   2      100.41      123.71     17.92 o 
 -10   7   2        2.17        0.81      3.64 o 
  -9   7   2      154.73      163.17     11.06 o 
  -8   7   2        6.35        5.07      7.10 o 
  -7   7   2       51.94       55.87     11.04 o 
  -6   7   2       74.61       82.21     12.07 o 
  -5   7   2      810.36      765.95     29.65 o 
  -4   7   2       79.13       69.66      6.72 o 
  -3   7   2        1.75        2.33      4.48 o 
  -2   7   2        8.09       17.19      7.93 o 
  -1   7   2       23.87       36.26      5.71 o 
   0   7   2       43.79       47.84      6.31 o 
   1   7   2       24.24       18.99      9.54 o 
   2   7   2       24.38       24.84      5.37 o 
   3   7   2      861.64      831.32     39.08 o 
   4   7   2       79.00       93.61      7.69 o 
   5   7   2      333.89      333.07     16.19 o 
   6   7   2      879.47      851.64     37.79 o 
   7   7   2      281.37      262.73     12.55 o 
   8   7   2        4.83        5.57      3.79 o 
   9   7   2        3.95        2.78      4.39 o 
  10   7   2      151.16      135.86     11.19 o 
  11   7   2        1.92        2.48      7.58 o 
  12   7   2        8.68        8.50     11.66 o 
  13   7   2      191.19      209.07     25.03 o 
  14   7   2       33.00       48.84     14.27 o 
  15   7   2       21.95       30.54     13.72 o 
  16   7   2        2.08       11.39     11.17 o 
  17   7   2       47.17       32.75     16.05 o 
  18   7   2       37.47       40.22     15.92 o 
  19   7   2        1.62      -13.67     13.67 o 
  20   7   2       20.79       34.73     16.22 o 
  21   7   2       13.32        2.24     11.59 o 
  22   7   2        0.54       22.57     16.04 o 
  23   7   2        0.27       10.95     15.65 o 
  24   7   2        1.00       26.89     26.06 o 
  25   7   2        1.73       31.33     19.75 o 
 -25   8   2        0.31       -5.22     15.09 o 
 -24   8   2        0.28       15.39     14.95 o 
 -23   8   2        3.00       27.07     17.59 o 
 -22   8   2       16.34       25.23     17.03 o 
 -21   8   2        5.45        6.30     12.96 o 
 -20   8   2        3.85       41.85     25.72 o 
 -19   8   2        0.95       10.29     13.33 o 
 -18   8   2        2.10       -6.18     11.97 o 
 -17   8   2        8.70       12.23     11.95 o 
 -16   8   2        1.96        1.39     12.70 o 
 -15   8   2      129.34      172.14     25.68 o 
 -14   8   2        1.30        8.28     10.43 o 
 -13   8   2        8.25       12.07     10.16 o 
 -12   8   2      150.16      163.74     23.21 o 
 -11   8   2      233.09      264.76     28.05 o 
 -10   8   2       21.72       11.99     12.79 o 
  -9   8   2      379.60      337.20     25.26 o 
  -8   8   2      599.35      572.96     30.20 o 
  -7   8   2       59.69       61.09     13.80 o 
  -6   8   2       82.04       85.83     10.66 o 
  -5   8   2      223.90      205.32     13.27 o 
  -4   8   2      211.85      202.69     11.52 o 
  -3   8   2        0.01        1.44      5.93 o 
  -2   8   2        0.97       -3.83      4.98 o 
  -1   8   2       11.90       13.81      5.46 o 
   0   8   2      149.32      146.83     11.36 o 
   1   8   2      281.16      285.58     16.69 o 
   2   8   2      201.67      209.25     13.65 o 
   3   8   2        1.75       10.82     11.10 o 
   4   8   2       84.33       87.18      8.45 o 
   5   8   2      165.96      169.33     11.41 o 
   6   8   2      167.11      149.87     11.18 o 
   7   8   2      202.90      188.75     11.90 o 
   8   8   2      294.95      295.72     15.27 o 
   9   8   2       67.11       82.67     17.76 o 
  10   8   2       27.93       45.43     24.37 o 
  11   8   2       96.58       85.42     17.12 o 
  12   8   2        5.92       23.03     11.72 o 
  13   8   2      261.37      260.42     29.39 o 
  14   8   2       15.29       10.82     14.83 o 
  15   8   2       46.46       63.95     17.76 o 
  16   8   2        3.58        6.54     11.64 o 
  17   8   2       12.83       17.29     13.74 o 
  18   8   2        4.09       29.99     15.88 o 
  19   8   2        0.69       -1.33     10.92 o 
  20   8   2        2.61        4.75     12.36 o 
  21   8   2        0.85        6.92     13.70 o 
  22   8   2       14.52       23.86     17.47 o 
  23   8   2       17.35        0.80     12.85 o 
  24   8   2       26.68        5.06     15.30 o 
 -24   9   2        0.04       -9.21     16.52 o 
 -23   9   2        0.30       15.33     17.22 o 
 -22   9   2        2.23        7.47     14.58 o 
 -21   9   2        2.76       18.63     16.48 o 
 -20   9   2        1.19        4.63     13.05 o 
 -19   9   2       26.25        9.66     13.89 o 
 -18   9   2        6.22       -1.05     10.70 o 
 -17   9   2        7.72       10.36     12.84 o 
 -16   9   2       42.91       47.92     17.50 o 
 -15   9   2      110.80       94.00     20.76 o 
 -14   9   2       93.99      115.61     21.86 o 
 -13   9   2       33.31       38.34     14.79 o 
 -12   9   2      426.49      410.27     39.55 o 
 -11   9   2       65.99       69.06     16.46 o 
 -10   9   2       48.30       76.79     17.33 o 
  -9   9   2      281.40      255.56     19.10 o 
  -8   9   2      724.09      662.39     37.75 o 
  -7   9   2      188.28      176.49     17.57 o 
  -6   9   2      203.93      180.95     16.60 o 
  -5   9   2       31.49       24.47      6.75 o 
  -4   9   2        3.21       13.26     15.97 o 
  -3   9   2       50.82       58.46      8.98 o 
  -2   9   2       29.16       38.18      9.13 o 
  -1   9   2        1.75       14.03      5.65 o 
   0   9   2      476.23      455.34     23.28 o 
   1   9   2       37.43       63.80     12.24 o 
   2   9   2      156.70      172.05     16.31 o 
   3   9   2      218.25      178.02     16.54 o 
   4   9   2      317.02      280.21     19.97 o 
   5   9   2      473.53      417.83     23.20 o 
   6   9   2       98.02       72.61      9.65 o 
   7   9   2       38.74       56.61     11.88 o 
   8   9   2       19.74       44.96     14.05 o 
   9   9   2      141.32      142.30     23.51 o 
  10   9   2        7.88       13.55     10.81 o 
  11   9   2       34.74       40.70     16.50 o 
  12   9   2        4.55      -13.78     13.78 o 
  13   9   2       10.13       50.03     19.67 o 
  14   9   2      121.67      114.12     22.13 o 
  15   9   2       30.69       29.24     15.12 o 
  16   9   2        7.84       12.82     13.36 o 
  17   9   2       18.05       25.21     15.92 o 
  18   9   2        6.97        0.31     10.75 o 
  19   9   2       12.28        7.48     13.58 o 
  20   9   2       16.71       27.08     20.68 o 
  21   9   2        4.26        2.58     13.07 o 
  22   9   2        6.80       -0.91     12.98 o 
 -23  10   2        0.01      -13.82     17.94 o 
 -22  10   2        8.49        7.64     15.86 o 
 -21  10   2        0.01        2.56     13.90 o 
 -20  10   2        0.64      -12.77     16.55 o 
 -19  10   2        6.10      -13.80     15.46 o 
 -18  10   2        0.17        0.61     10.84 o 
 -17  10   2        1.13        6.87     12.26 o 
 -16  10   2        5.85        0.19     10.25 o 
 -15  10   2        9.48       11.21     12.79 o 
 -14  10   2        7.70       73.04     33.72 o 
 -13  10   2        6.93       19.49     21.06 o 
 -12  10   2       48.51       69.56     20.75 o 
 -11  10   2      103.64      125.04     22.43 o 
 -10  10   2       64.51      120.84     21.79 o 
  -9  10   2        4.43       28.06     25.21 o 
  -8  10   2      338.30      361.91     34.91 o 
  -7  10   2        8.82       11.38      8.24 o 
  -6  10   2      216.84      218.24     19.87 o 
  -5  10   2       25.97       29.10     12.18 o 
  -4  10   2       12.32        6.80      5.41 o 
  -3  10   2      120.41      134.64     13.42 o 
  -2  10   2       49.02       75.00     11.14 o 
  -1  10   2        9.43        9.54     10.79 o 
   0  10   2      532.04      519.63     35.45 o 
   1  10   2       44.85       50.56      9.06 o 
   2  10   2        2.52       11.39      6.41 o 
   3  10   2       49.09       52.80      9.33 o 
   4  10   2       32.89       36.31     17.07 o 
   5  10   2      256.25      252.73     17.44 o 
   6  10   2        8.75       13.02      8.18 o 
   7  10   2      107.92       98.39     20.94 o 
   8  10   2      164.65      180.96     27.83 o 
   9  10   2        7.13       14.14     12.92 o 
  10  10   2       24.80       56.42     16.44 o 
  11  10   2        0.09       24.16     13.00 o 
  12  10   2        0.21       36.63     15.10 o 
  13  10   2        5.85       33.50     15.37 o 
  14  10   2        0.00       20.55     16.46 o 
  15  10   2        4.12       -6.52     12.37 o 
  16  10   2        5.86       11.25     16.22 o 
  17  10   2        4.40       12.76     15.09 o 
  18  10   2        0.01       35.91     21.34 o 
  19  10   2        3.12       20.37     17.20 o 
  20  10   2        0.05       15.92     16.63 o 
  21  10   2        2.56       18.37     17.86 o 
 -21  11   2        0.04        1.84     14.69 o 
 -20  11   2       21.13       32.19     20.70 o 
 -19  11   2        0.15       20.50     17.46 o 
 -18  11   2        1.95       13.96     15.67 o 
 -17  11   2        0.09       12.27     14.31 o 
 -16  11   2       16.48       11.79     13.96 o 
 -15  11   2       28.47       27.16     15.73 o 
 -14  11   2        9.30       11.13     15.15 o 
 -13  11   2        0.88        7.50     12.40 o 
 -12  11   2       29.15       53.13     18.68 o 
 -11  11   2      181.98      168.45     32.31 o 
 -10  11   2       70.54       95.95     21.66 o 
  -9  11   2        6.87        1.77     13.89 o 
  -8  11   2       40.70       98.91     28.72 o 
  -7  11   2        3.00        9.77      8.38 o 
  -6  11   2       26.65       30.00     13.07 o 
  -5  11   2       57.95       42.22     26.74 o 
  -4  11   2        0.21        1.41     14.87 o 
  -3  11   2       44.84       46.49     12.83 o 
  -2  11   2       29.07       42.54     10.68 o 
  -1  11   2        3.57       30.68     18.24 o 
   0  11   2      358.70      377.19     51.88 o 
   1  11   2        0.13       -6.17      6.17 o 
   2  11   2        0.26       18.54      8.16 o 
   3  11   2      201.73      189.43     16.27 o 
   4  11   2        3.70       14.29     11.63 o 
   5  11   2       44.02       57.80     13.23 o 
   6  11   2       79.50       87.04     20.54 o 
   7  11   2        5.19        4.90     14.71 o 
   8  11   2       51.80       39.56     21.16 o 
   9  11   2       39.96       35.78     21.09 o 
  10  11   2       18.03       21.52     13.79 o 
  11  11   2        1.01       19.65     15.81 o 
  12  11   2       72.95       71.50     26.33 o 
  13  11   2        9.74        6.29     12.48 o 
  14  11   2        0.08        1.19     10.96 o 
  15  11   2       18.42       21.42     15.93 o 
  16  11   2        4.91       15.39     15.61 o 
  17  11   2        8.59       12.27     16.27 o 
  18  11   2        7.82       -3.86     14.97 o 
  19  11   2        3.50       73.37     26.02 o 
 -19  12   2        3.95       35.50     33.04 o 
 -18  12   2        3.59       15.31     17.36 o 
 -17  12   2        4.83       -2.19     13.70 o 
 -16  12   2        0.02        6.43     14.34 o 
 -15  12   2       10.22        7.55     13.88 o 
 -14  12   2       10.37        2.07     19.79 o 
 -13  12   2       49.24       64.58     23.57 o 
 -12  12   2       10.81       10.62     16.22 o 
 -11  12   2        4.43        1.59     21.91 o 
 -10  12   2       46.94       52.35     22.29 o 
  -9  12   2        4.30       29.23     21.25 o 
  -8  12   2        2.39       -6.16     13.53 o 
  -7  12   2        2.09       -4.61     13.77 o 
  -6  12   2        0.06       19.79     16.05 o 
  -5  12   2       18.56       68.29     45.03 o 
  -4  12   2        4.76        9.33      9.99 o 
  -3  12   2       23.44       21.92     11.53 o 
  -2  12   2        9.59       -4.98      9.07 o 
  -1  12   2        0.01        2.31      8.17 o 
   0  12   2        0.34        4.19     11.14 o 
   1  12   2       67.91       67.50     13.17 o 
   2  12   2        2.09       27.64     21.26 o 
   3  12   2       18.24       38.08     22.01 o 
   4  12   2       28.72       18.20     21.77 o 
   5  12   2       14.35       45.77     44.49 o 
   6  12   2       14.51      -14.52     14.52 o 
   7  12   2        4.50       -7.75     15.65 o 
   8  12   2       27.32       18.64     17.91 o 
   9  12   2       96.99      125.91     28.79 o 
  10  12   2       65.68      102.94     26.66 o 
  11  12   2       36.19       25.69     17.88 o 
  12  12   2       34.63       34.73     17.02 o 
  13  12   2        0.08       22.68     16.52 o 
  14  12   2        0.80       20.47     16.75 o 
  15  12   2        2.06        6.46     14.48 o 
  16  12   2        6.57        4.00     14.53 o 
  17  12   2        0.56       12.31     17.98 o 
 -16  13   2        0.38        8.88     16.33 o 
 -15  13   2        0.70      -19.61     19.61 o 
 -14  13   2        2.37      -12.03     16.31 o 
 -13  13   2       11.18      -14.32     16.61 o 
 -12  13   2        0.96       -5.45     16.04 o 
 -11  13   2       19.94       -9.23     19.35 o 
 -10  13   2        6.01        2.84     19.01 o 
  -9  13   2        1.77        4.29     17.99 o 
  -8  13   2        1.36       -3.39     18.61 o 
  -7  13   2       14.75       12.56     20.00 o 
  -6  13   2        0.65       -1.55     20.73 o 
  -5  13   2        4.95       39.36     18.19 o 
  -4  13   2        0.04       25.01     18.99 o 
  -3  13   2       13.32       40.49     18.94 o 
  -2  13   2        1.05       -2.97     12.94 o 
  -1  13   2       10.68        2.35     12.47 o 
   0  13   2        3.47       -0.78     11.75 o 
   1  13   2       12.14       -0.17     10.65 o 
   2  13   2        0.01       14.72     10.78 o 
   3  13   2        6.61        0.63     11.77 o 
   4  13   2        4.33       20.91     26.14 o 
   5  13   2       12.00       -1.45     14.20 o 
   6  13   2        4.24       20.57     18.44 o 
   7  13   2       11.97      -14.85     15.02 o 
   8  13   2        6.09       20.84     31.85 o 
   9  13   2        3.22       14.27     16.87 o 
  10  13   2        6.31       -5.61     14.80 o 
  11  13   2        0.38       -4.93     15.68 o 
  12  13   2        3.96       50.50     79.72 o 
  13  13   2        0.42       18.64     17.71 o 
  14  13   2        0.61        3.14     13.65 o 
 -12  14   2        0.40       45.50     27.10 o 
 -11  14   2        0.16        3.38     17.39 o 
 -10  14   2        2.00       -1.28     19.73 o 
  -9  14   2        0.97       19.74     22.54 o 
  -8  14   2        9.09       39.60     46.18 o 
  -7  14   2        0.95       -3.76     25.88 o 
  -6  14   2        0.35       46.04     30.99 o 
  -5  14   2       33.28       48.80     49.00 o 
  -3  14   2        8.64       86.72     44.32 o 
  -2  14   2        1.00       29.72     31.51 o 
  -1  14   2        2.86       -8.10     14.79 o 
   0  14   2        1.79       21.36     25.01 o 
   1  14   2        0.93       -9.22     25.21 o 
   2  14   2        2.53        2.52     23.16 o 
   3  14   2        7.25       -3.78     24.55 o 
   4  14   2        0.77       -0.66     22.62 o 
   5  14   2        3.71       -0.33     21.10 o 
   6  14   2        0.02       13.57     19.83 o 
   7  14   2       17.89       19.85     19.52 o 
   8  14   2        2.06       -8.86     19.94 o 
   9  14   2        3.53       -6.65     17.58 o 
  10  14   2        2.92       24.78     21.21 o 
   3  15   2       11.09       -2.32     26.87 o 
 -30   1   3       22.75       15.97     22.57 o 
 -29   1   3        8.42        0.66     17.94 o 
 -28   1   3       17.22       24.01     19.07 o 
 -27   1   3        5.69        5.17     13.75 o 
 -26   1   3        1.11        6.59      8.21 o 
 -25   1   3        1.06        0.04      7.56 o 
 -24   1   3       19.35        9.56      8.87 o 
 -23   1   3       68.63       85.33     11.91 o 
 -22   1   3       68.94       69.37     11.22 o 
 -21   1   3       43.12       26.87      7.40 o 
 -20   1   3       35.90       39.51      8.04 o 
 -19   1   3       83.93       87.88      9.91 o 
 -18   1   3        0.12        8.99      5.60 o 
 -17   1   3       47.17       60.37      8.14 o 
 -16   1   3       49.00       50.30      7.32 o 
 -15   1   3        0.66        1.08      5.51 o 
 -14   1   3      783.03      859.36     32.07 o 
 -13   1   3      119.27       88.94      7.40 o 
 -12   1   3      153.11      140.46      8.80 o 
 -11   1   3      956.94     1189.70     56.03 o 
 -10   1   3     2202.98     2234.20    131.31 o 
  -9   1   3      672.17      697.58     32.17 o 
  -8   1   3      129.94      122.76      8.16 o 
  -7   1   3      351.35      306.34     14.87 o 
  -6   1   3      446.63      440.84     13.15 o 
  -5   1   3     3092.52     3217.57    144.87 o 
  -4   1   3     1818.04     1821.99     40.41 o 
  -3   1   3      160.21      175.23      6.21 o 
  -2   1   3      905.39      812.93     18.86 o 
  -1   1   3     5663.50     5672.16     85.96 o 
   0   1   3      748.05      749.58     25.48 o 
   1   1   3        4.73        3.11      1.69 o 
   2   1   3     3127.63     3168.48     53.99 o 
   3   1   3      653.38      667.38     15.54 o 
   4   1   3        2.86        2.41      2.16 o 
   5   1   3     2313.05     2453.93     60.92 o 
   6   1   3     1678.52     1677.55     83.64 o 
   7   1   3        1.75       -4.21      4.21 o 
   8   1   3      104.99      127.06      7.32 o 
   9   1   3      550.53      638.24     24.50 o 
  10   1   3      228.47      270.70     14.44 o 
  11   1   3     1060.26     1013.69     39.54 o 
  12   1   3       97.34       96.52      9.43 o 
  13   1   3       12.30        4.79      7.90 o 
  14   1   3       71.06       71.98      9.62 o 
  15   1   3       81.57       76.94     10.43 o 
  16   1   3       10.58       18.18      6.61 o 
  17   1   3      292.40      289.25     20.99 o 
  18   1   3       23.25        6.55      5.61 o 
  19   1   3       45.63       55.78      9.55 o 
  20   1   3        0.50        5.23      7.08 o 
  21   1   3        1.08        5.17      7.66 o 
  22   1   3        0.69        6.51      9.95 o 
  23   1   3        2.05       -9.94     11.01 o 
  24   1   3        0.04       13.54     13.07 o 
  25   1   3        4.84       16.92     15.56 o 
  26   1   3        0.11       35.31     20.55 o 
  27   1   3        0.23       26.20     20.77 o 
 -30   2   3        1.23       -1.15     21.09 o 
 -29   2   3       32.15       16.52     25.96 o 
 -28   2   3        6.09       -9.48     17.41 o 
 -27   2   3        0.66       24.78     22.84 o 
 -26   2   3        1.41       33.06     22.08 o 
 -25   2   3        3.26       34.74     21.39 o 
 -24   2   3       33.52       30.88     12.51 o 
 -23   2   3        7.86        4.75      7.30 o 
 -22   2   3       61.47       61.79     13.26 o 
 -21   2   3      256.74      251.21     28.38 o 
 -20   2   3        2.91        2.31      4.71 o 
 -19   2   3        1.67       22.93     10.60 o 
 -18   2   3      206.88      208.31     14.44 o 
 -17   2   3      349.89      329.01     18.02 o 
 -16   2   3       34.99       57.61      7.35 o 
 -15   2   3        0.88        0.90      5.16 o 
 -14   2   3       78.41       96.59      8.00 o 
 -13   2   3      342.15      336.77     15.17 o 
 -12   2   3       21.47       44.15      5.37 o 
 -11   2   3        2.21        9.99      3.81 o 
 -10   2   3     3237.85     3444.53    100.43 o 
  -9   2   3      704.62      703.97     22.33 o 
  -8   2   3       25.75       27.07      4.09 o 
  -7   2   3     1702.95     1858.39     85.15 o 
  -6   2   3     3117.40     3007.48     83.26 o 
  -5   2   3     1865.80     1829.88     58.59 o 
  -4   2   3       97.85       90.93     11.02 o 
  -3   2   3     2257.13     2026.45     46.61 o 
  -2   2   3     1525.60     1491.66     33.40 o 
  -1   2   3        2.80       15.38      2.96 o 
   0   2   3     1164.68     1137.31     32.03 o 
   1   2   3     1712.53     1564.09     34.75 o 
   2   2   3       55.27       47.08      3.43 o 
   3   2   3     6097.49     5980.60    146.92 o 
   4   2   3      882.60      911.76     23.82 o 
   5   2   3      196.75      154.86     12.98 o 
   6   2   3       12.48        7.34      3.54 o 
   7   2   3     1286.48     1336.48     84.55 o 
   8   2   3     1749.35     1841.47     62.93 o 
   9   2   3       66.07      121.18      7.94 o 
  10   2   3      465.07      492.26     18.57 o 
  11   2   3      251.56      263.47     13.32 o 
  12   2   3       11.35       27.96     12.62 o 
  13   2   3        0.14        8.99      9.15 o 
  14   2   3      187.92      190.72     13.07 o 
  15   2   3      639.57      619.21     30.36 o 
  16   2   3       47.45       77.80      9.96 o 
  17   2   3       64.67       68.86      9.36 o 
  18   2   3        3.86       14.94      6.24 o 
  19   2   3       74.01       51.47     11.82 o 
  20   2   3        5.31        7.17      7.99 o 
  21   2   3        7.60       19.64     12.15 o 
  22   2   3       32.44       32.72     12.47 o 
  23   2   3        0.49       15.00     12.06 o 
  24   2   3        4.87        8.61      9.91 o 
  25   2   3       11.54       16.35     16.24 o 
  26   2   3       16.94        8.49     20.36 o 
  27   2   3       33.65        5.88     20.20 o 
 -29   3   3        2.62       30.09     26.79 o 
 -28   3   3        2.11      -11.11     19.54 o 
 -27   3   3        0.66        1.70     11.63 o 
 -26   3   3        0.06       11.05     15.46 o 
 -25   3   3        0.32       -3.57     11.40 o 
 -24   3   3       17.11       20.95     21.61 o 
 -23   3   3       25.26       44.18     19.05 o 
 -22   3   3       15.52       37.70     15.34 o 
 -21   3   3       53.89       64.01     13.48 o 
 -20   3   3       32.66       58.46     11.89 o 
 -19   3   3      247.82      248.78     20.43 o 
 -18   3   3       13.51        4.10      4.55 o 
 -17   3   3     2356.25     2204.46    108.79 o 
 -16   3   3        3.06        2.73      8.32 o 
 -15   3   3      112.96      132.18     14.02 o 
 -14   3   3        3.61        4.70      6.08 o 
 -13   3   3      389.94      394.33     18.18 o 
 -12   3   3      265.67      272.03     12.05 o 
 -11   3   3      316.27      334.17     15.45 o 
 -10   3   3       39.36       38.60      5.75 o 
  -9   3   3      324.96      340.38     14.55 o 
  -8   3   3     1314.98     1297.82     35.59 o 
  -7   3   3       26.38       23.69      3.48 o 
  -6   3   3     1873.10     1923.34     50.31 o 
  -5   3   3       54.81       65.62      4.36 o 
  -4   3   3     3620.89     3612.64    119.19 o 
  -3   3   3      181.80      166.15     10.22 o 
  -2   3   3     6839.57     7041.82    209.39 o 
  -1   3   3     4016.92     3619.05     85.99 o 
   0   3   3     1269.40     1180.60     34.89 o 
   1   3   3      439.63      411.38     18.44 o 
   2   3   3     1419.66     1512.58     39.01 o 
   3   3   3     1445.21     1451.33     44.20 o 
   4   3   3      511.67      497.25     21.23 o 
   5   3   3      176.50      168.68     10.52 o 
   6   3   3     1012.58      930.71     54.77 o 
   7   3   3      183.88      200.02     13.72 o 
   8   3   3     1075.50     1080.67     33.81 o 
   9   3   3      166.66      175.88      9.69 o 
  10   3   3       69.83       76.90      6.43 o 
  11   3   3        0.00       13.84      6.91 o 
  12   3   3       60.57       77.60      7.69 o 
  13   3   3        4.91       13.85      8.58 o 
  14   3   3        0.04       -5.47      5.47 o 
  15   3   3     2242.61     2253.42     87.52 o 
  16   3   3       33.60       44.50      7.80 o 
  17   3   3      262.87      275.67     22.77 o 
  18   3   3      131.09      181.82     19.23 o 
  19   3   3       46.58       65.85     15.36 o 
  20   3   3        9.92       11.60      8.42 o 
  21   3   3       32.17       49.58     15.22 o 
  22   3   3       33.76       38.81     12.85 o 
  23   3   3        4.11        9.85     11.87 o 
  24   3   3        1.29        7.66     13.79 o 
  25   3   3       20.42       45.14     17.71 o 
  26   3   3        1.58       22.51     18.85 o 
  27   3   3        1.23       35.09     21.79 o 
 -29   4   3        0.04       -4.42     17.24 o 
 -28   4   3        2.78       10.99     15.62 o 
 -27   4   3        3.15        4.01     13.23 o 
 -26   4   3        0.00        2.65     12.57 o 
 -25   4   3       25.22       38.72     18.39 o 
 -24   4   3       52.30       63.61     20.11 o 
 -23   4   3       57.41       49.95     16.60 o 
 -22   4   3      155.00      166.76     26.18 o 
 -21   4   3      186.60      171.70     26.43 o 
 -20   4   3       26.41       37.89     16.40 o 
 -19   4   3      660.63      639.27     51.37 o 
 -18   4   3      186.06      167.15     24.39 o 
 -17   4   3     2026.60     2029.07    123.05 o 
 -16   4   3        0.09        5.03      5.50 o 
 -15   4   3       44.69       34.93      9.23 o 
 -14   4   3       68.84       77.07     13.22 o 
 -13   4   3      121.41      128.18      8.05 o 
 -12   4   3       27.55       20.93      3.84 o 
 -11   4   3      513.76      503.67     22.59 o 
 -10   4   3       60.79       59.86      5.41 o 
  -9   4   3        3.74        1.07      4.55 o 
  -8   4   3       79.07       86.93      5.67 o 
  -7   4   3      166.05      166.49      7.81 o 
  -6   4   3      874.32      899.48     26.18 o 
  -5   4   3     1001.29      948.81     27.42 o 
  -4   4   3        8.51       16.21      3.53 o 
  -3   4   3        5.84        9.72      5.95 o 
  -2   4   3      363.54      367.60     18.06 o 
  -1   4   3      551.22      567.13     19.92 o 
   0   4   3     1900.69     1854.92    130.38 o 
   1   4   3      224.08      206.77     14.61 o 
   2   4   3      491.57      452.77     17.41 o 
   3   4   3       18.82       26.70      4.36 o 
   4   4   3     1562.59     1624.52     53.79 o 
   5   4   3      981.87     1005.22     30.68 o 
   6   4   3      833.84      833.19     26.90 o 
   7   4   3      250.18      225.98     10.29 o 
   8   4   3      120.43      152.21      8.46 o 
   9   4   3        3.57        8.75      5.87 o 
  10   4   3      165.26      151.26      9.76 o 
  11   4   3       63.48       71.57      8.35 o 
  12   4   3        1.34        2.89      4.83 o 
  13   4   3       64.43       66.61      7.21 o 
  14   4   3      340.46      300.46     21.64 o 
  15   4   3     1425.05     1376.38     69.50 o 
  16   4   3       11.88       11.06     13.65 o 
  17   4   3      494.96      477.88     38.40 o 
  18   4   3        0.82       -6.32     11.32 o 
  19   4   3      436.91      403.68     38.49 o 
  20   4   3       35.03       35.16     14.78 o 
  21   4   3       29.76       27.23     16.79 o 
  22   4   3        0.03        3.78     10.52 o 
  23   4   3        0.49       11.60     14.92 o 
  24   4   3        9.22       18.99     14.67 o 
  25   4   3        3.57       -2.77     12.52 o 
  26   4   3        0.69       22.91     20.26 o 
 -28   5   3        0.18       -2.82     14.12 o 
 -27   5   3        2.10        3.91     12.74 o 
 -26   5   3        0.71       -4.35     13.28 o 
 -25   5   3        0.51       -1.18     11.26 o 
 -24   5   3        0.34       -9.20     13.08 o 
 -23   5   3        5.41      -10.12     13.16 o 
 -22   5   3       33.76       53.27     19.61 o 
 -21   5   3       22.48       31.19     27.11 o 
 -20   5   3      129.05      180.02     26.22 o 
 -19   5   3       30.45        9.65     12.86 o 
 -18   5   3      177.80      167.71     24.51 o 
 -17   5   3      182.08      175.45     25.11 o 
 -16   5   3       40.52       50.55     14.82 o 
 -15   5   3      112.15      118.00     23.40 o 
 -14   5   3        6.26       14.40      8.70 o 
 -13   5   3      183.64      174.45     15.31 o 
 -12   5   3      220.06      203.41     15.08 o 
 -11   5   3      194.22      202.62     12.60 o 
 -10   5   3       33.57       38.58      5.86 o 
  -9   5   3      200.78      185.07      9.25 o 
  -8   5   3      143.17      144.07      9.90 o 
  -7   5   3      334.42      341.28     15.20 o 
  -6   5   3      213.66      208.28      9.74 o 
  -5   5   3     2174.94     2071.34     59.54 o 
  -4   5   3      302.18      324.76     13.50 o 
  -3   5   3       78.80      104.10      8.26 o 
  -2   5   3     1040.18     1139.53     67.70 o 
  -1   5   3    15640.83    16540.86    762.91 o 
   0   5   3      568.22      615.29     32.52 o 
   1   5   3        2.82        0.19      3.63 o 
   2   5   3      420.65      449.56     16.78 o 
   3   5   3     1814.71     1873.51     64.70 o 
   4   5   3      133.15      157.27     10.63 o 
   5   5   3      375.73      370.72     15.05 o 
   6   5   3       59.95       79.08      6.74 o 
   7   5   3       12.60       28.22      6.72 o 
   8   5   3       21.07       19.01      7.46 o 
   9   5   3      199.03      190.13     10.41 o 
  10   5   3      351.49      330.77     14.81 o 
  11   5   3       79.29       72.48      6.70 o 
  12   5   3       10.40        3.22      5.51 o 
  13   5   3        0.58        1.31      9.35 o 
  14   5   3       79.81       85.35     11.38 o 
  15   5   3       22.63       34.63      9.52 o 
  16   5   3        7.88       18.11      8.15 o 
  17   5   3      164.59      161.89     16.22 o 
  18   5   3       61.74       48.68     11.31 o 
  19   5   3       63.31       79.78     17.59 o 
  20   5   3        7.59        7.74     11.24 o 
  21   5   3       27.02       41.86     16.31 o 
  22   5   3        1.59       19.11     14.10 o 
  23   5   3        1.23       -6.58     14.29 o 
  24   5   3        5.02        5.90     13.29 o 
  25   5   3        9.59        3.76     12.55 o 
  26   5   3        0.20        4.65     16.49 o 
 -28   6   3       18.68       30.83     24.67 o 
 -27   6   3        0.65        1.17     12.97 o 
 -26   6   3        2.22        7.75     14.70 o 
 -25   6   3       10.55        1.86     11.64 o 
 -24   6   3        9.43       14.91     14.85 o 
 -23   6   3      103.42       71.67     21.78 o 
 -22   6   3      135.14      116.03     25.00 o 
 -21   6   3       35.04       79.98     20.40 o 
 -20   6   3        8.39       19.16     17.99 o 
 -19   6   3      118.81       73.86     19.14 o 
 -18   6   3       28.99       41.05     15.29 o 
 -17   6   3       10.85       20.07     15.65 o 
 -16   6   3       93.96      108.41     20.55 o 
 -15   6   3        0.93        1.24      9.32 o 
 -14   6   3      380.78      422.84     38.09 o 
 -13   6   3      136.18      176.15     21.93 o 
 -12   6   3       72.12       70.80     13.94 o 
 -11   6   3        5.28        2.02      6.74 o 
 -10   6   3      101.61      125.40     12.12 o 
  -9   6   3       57.97       54.89     10.35 o 
  -8   6   3       14.31       10.36      5.44 o 
  -7   6   3      159.86      165.79      8.34 o 
  -6   6   3      207.78      197.89     14.13 o 
  -5   6   3       90.15       89.36     14.90 o 
  -4   6   3      115.19      106.14      7.88 o 
  -3   6   3     2324.58     2545.75     82.66 o 
  -2   6   3        0.31       -0.84      5.27 o 
  -1   6   3      108.97      158.36     13.34 o 
   0   6   3      412.55      392.55     23.28 o 
   1   6   3       89.36      113.34      8.24 o 
   2   6   3        1.02        1.39      4.46 o 
   3   6   3      398.81      420.46     20.11 o 
   4   6   3        0.03       18.40      5.85 o 
   5   6   3       21.94       32.28      5.42 o 
   6   6   3      101.76       90.14      8.10 o 
   7   6   3        4.09        9.33      4.23 o 
   8   6   3       24.46       31.78      5.41 o 
   9   6   3       84.82       89.49      7.64 o 
  10   6   3      161.33      152.16     11.95 o 
  11   6   3        6.77       13.55      8.47 o 
  12   6   3      243.80      240.52     17.53 o 
  13   6   3       41.99       67.28     18.05 o 
  14   6   3       76.26       68.92     12.11 o 
  15   6   3        8.51       33.84     10.38 o 
  16   6   3       40.49       69.16     16.37 o 
  17   6   3       51.17       48.65     19.84 o 
  18   6   3        1.22       17.47     13.92 o 
  19   6   3       45.45       50.49     19.32 o 
  20   6   3        9.54       41.09     24.35 o 
  21   6   3       18.53       49.95     18.61 o 
  22   6   3       37.99       -2.67     12.26 o 
  23   6   3        1.65       23.62     17.78 o 
  24   6   3        7.32       34.44     18.36 o 
  25   6   3       13.03       -6.13     15.23 o 
 -27   7   3        3.13       -8.84     19.48 o 
 -26   7   3        0.46      -13.77     17.71 o 
 -25   7   3        8.34        1.61     14.08 o 
 -24   7   3        2.31       17.41     16.72 o 
 -23   7   3       45.56        9.11     14.16 o 
 -22   7   3        2.48       11.09     14.43 o 
 -21   7   3       10.24       33.02     21.76 o 
 -20   7   3        6.49       17.92     14.30 o 
 -19   7   3       13.44       27.29     14.92 o 
 -18   7   3        2.05       28.45     17.00 o 
 -17   7   3      239.93      273.56     33.77 o 
 -16   7   3       36.20       55.79     16.59 o 
 -15   7   3       85.48      104.45     19.77 o 
 -14   7   3      127.60      140.41     22.25 o 
 -13   7   3      523.43      508.35     43.95 o 
 -12   7   3        0.68       -7.61      9.54 o 
 -11   7   3        3.69       17.34      8.24 o 
 -10   7   3       26.67       25.01     12.40 o 
  -9   7   3      652.10      671.72     33.68 o 
  -8   7   3       97.89       98.17     13.12 o 
  -7   7   3      150.79      171.60     14.27 o 
  -6   7   3      270.87      265.81     17.76 o 
  -5   7   3       60.84       74.56      6.99 o 
  -4   7   3      154.48      170.34     10.83 o 
  -3   7   3      196.74      186.60     11.81 o 
  -2   7   3      235.59      279.88     20.91 o 
  -1   7   3      168.58      134.15     12.60 o 
   0   7   3       30.99       51.88      6.94 o 
   1   7   3        2.95       -1.37      4.91 o 
   2   7   3       68.96       62.93      7.30 o 
   3   7   3       28.78       33.41      6.39 o 
   4   7   3      182.70      165.04     12.26 o 
   5   7   3        1.83        1.60      3.58 o 
   6   7   3      371.75      352.92     17.84 o 
   7   7   3      424.37      399.79     19.72 o 
   8   7   3       17.08       30.35      7.18 o 
   9   7   3        5.15        2.85      4.90 o 
  10   7   3        5.20       26.51     12.59 o 
  11   7   3        4.09       -6.52      6.52 o 
  12   7   3        5.68       10.53      6.30 o 
  13   7   3      129.79      158.09     20.60 o 
  14   7   3       64.26       82.43     17.22 o 
  15   7   3        1.80        9.63     10.89 o 
  16   7   3       35.01       10.26     13.97 o 
  17   7   3       34.50       21.48     13.23 o 
  18   7   3       46.52       98.44     21.16 o 
  19   7   3       82.28       81.86     26.28 o 
  20   7   3        1.26        4.63     11.97 o 
  21   7   3        1.12        4.69     11.75 o 
  22   7   3       16.21       15.70     14.83 o 
  23   7   3        7.85       -8.38     14.68 o 
  24   7   3       15.33       25.56     18.26 o 
 -25   8   3        0.78       -5.03     14.79 o 
 -24   8   3        4.92       -7.63     15.00 o 
 -23   8   3        2.08        1.60     12.52 o 
 -22   8   3       10.11        5.25     13.12 o 
 -21   8   3        0.36       -2.49     12.00 o 
 -20   8   3       22.53       21.77     15.57 o 
 -19   8   3       18.06       27.49     16.37 o 
 -18   8   3        0.07       -6.24     12.31 o 
 -17   8   3       66.21       72.92     20.11 o 
 -16   8   3        7.11       19.83     21.66 o 
 -15   8   3        4.62        0.09      9.31 o 
 -14   8   3        1.94       30.31     16.18 o 
 -13   8   3       61.14       69.67     17.14 o 
 -12   8   3      777.32      813.45     61.09 o 
 -11   8   3       39.04       38.21     22.09 o 
 -10   8   3      127.36      176.06     22.68 o 
  -9   8   3      178.24      184.34     16.19 o 
  -8   8   3        0.02        2.01      8.41 o 
  -7   8   3     1598.04     1591.30     75.18 o 
  -6   8   3      128.62      120.87     13.32 o 
  -5   8   3      149.94      140.23     10.48 o 
  -4   8   3       44.89       56.42      7.33 o 
  -3   8   3       10.19       12.38      5.48 o 
  -2   8   3      101.75      110.25     10.97 o 
  -1   8   3       38.70       49.02      7.64 o 
   0   8   3       40.94       42.35      7.17 o 
   1   8   3        0.34       -5.36      5.36 o 
   2   8   3       91.29      106.22     10.35 o 
   3   8   3       53.55       70.91      8.63 o 
   4   8   3      499.64      501.18     28.72 o 
   5   8   3        5.98       11.36      7.98 o 
   6   8   3       23.79       27.41      6.53 o 
   7   8   3      270.96      272.51     17.22 o 
   8   8   3      233.82      219.69     14.01 o 
   9   8   3      435.95      419.80     25.47 o 
  10   8   3      108.08      104.05     17.67 o 
  11   8   3       14.30       18.27     11.27 o 
  12   8   3       69.98       85.44     17.71 o 
  13   8   3       64.06       75.24     16.42 o 
  14   8   3       22.26       14.50     13.69 o 
  15   8   3       52.52       61.03     17.55 o 
  16   8   3       10.71       26.67     13.65 o 
  17   8   3       35.61       95.94     34.89 o 
  18   8   3       16.38       21.82     14.45 o 
  19   8   3       13.87       16.78     14.48 o 
  20   8   3       22.85       10.96     13.74 o 
  21   8   3        8.45       -5.29     16.03 o 
  22   8   3        8.44        3.90     14.29 o 
  23   8   3        2.89       25.77     18.98 o 
 -24   9   3        2.21        6.10     16.29 o 
 -23   9   3        0.00       19.21     17.98 o 
 -22   9   3        0.49       12.41     15.99 o 
 -21   9   3        8.30        7.30     14.59 o 
 -20   9   3        0.04       -2.08     12.60 o 
 -19   9   3        3.03       10.97     13.81 o 
 -18   9   3        4.49        7.07     12.87 o 
 -17   9   3        5.20       -0.81     10.81 o 
 -16   9   3       36.26       23.78     14.85 o 
 -15   9   3       20.14        8.45     12.83 o 
 -14   9   3      102.93      126.07     23.39 o 
 -13   9   3        3.86        4.01     11.14 o 
 -12   9   3      100.59       69.92     17.75 o 
 -11   9   3        1.11       -0.50      9.34 o 
 -10   9   3      118.32      153.69     22.85 o 
  -9   9   3        0.01       10.31      6.14 o 
  -8   9   3      108.19      136.37     15.50 o 
  -7   9   3       84.81      106.44     14.44 o 
  -6   9   3      390.44      380.88     34.64 o 
  -5   9   3        2.27       -6.21      6.21 o 
  -4   9   3        1.94        7.76      8.62 o 
  -3   9   3      101.50      104.32     19.98 o 
  -2   9   3      143.03      173.98     32.25 o 
  -1   9   3      700.03      732.46     44.17 o 
   0   9   3       63.84       60.25     11.27 o 
   1   9   3      279.00      294.01     19.65 o 
   2   9   3       98.62       90.92     10.90 o 
   3   9   3        0.33        5.15      5.91 o 
   4   9   3      574.48      535.75     34.66 o 
   5   9   3       82.74       78.39     11.70 o 
   6   9   3       41.92       57.00      9.26 o 
   7   9   3        0.03       -1.98      4.85 o 
   8   9   3       70.20       79.35     16.73 o 
   9   9   3        9.47        8.40     10.29 o 
  10   9   3       55.93       58.74     16.79 o 
  11   9   3       10.15       28.53     12.24 o 
  12   9   3      111.69      123.40     21.04 o 
  13   9   3        3.91       28.18     15.11 o 
  14   9   3       30.12       74.65     18.80 o 
  15   9   3       11.69       38.28     17.89 o 
  16   9   3        0.17       12.90     13.32 o 
  17   9   3        3.98        4.93     10.79 o 
  18   9   3       16.42       35.75     22.23 o 
  19   9   3       11.07        3.51     12.24 o 
  20   9   3        1.65       10.33     14.03 o 
  21   9   3        1.24        3.99     13.03 o 
  22   9   3        1.05       -9.09     15.87 o 
 -23  10   3        3.37        7.58     18.94 o 
 -22  10   3        1.84       14.56     17.05 o 
 -21  10   3       26.30       33.07     20.39 o 
 -20  10   3        0.05      -11.92     15.62 o 
 -19  10   3        0.04       -6.61     14.11 o 
 -18  10   3       11.59       23.22     19.16 o 
 -17  10   3        6.54       15.80     14.86 o 
 -16  10   3        0.44       -1.64     13.28 o 
 -15  10   3       10.49       31.00     17.98 o 
 -14  10   3       11.81       24.72     32.91 o 
 -13  10   3      106.93      103.84     22.31 o 
 -12  10   3        0.21       12.25     20.03 o 
 -11  10   3       59.19      100.94     21.02 o 
 -10  10   3      498.37      437.30     42.98 o 
  -9  10   3      173.80      201.19     41.01 o 
  -8  10   3      282.04      257.12     25.02 o 
  -7  10   3        2.25        9.65      8.61 o 
  -6  10   3       93.32       58.41     25.55 o 
  -5  10   3        5.24        3.36      6.64 o 
  -4  10   3       37.76       38.73      9.14 o 
  -3  10   3        1.45       10.85      6.51 o 
  -2  10   3        0.03       14.19      6.69 o 
  -1  10   3       24.86       42.47      9.15 o 
   0  10   3        2.34        9.55      7.68 o 
   1  10   3      140.58      132.94     13.87 o 
   2  10   3      144.91      143.71     14.65 o 
   3  10   3        0.07       11.54      7.73 o 
   4  10   3        0.18       -3.58      5.39 o 
   5  10   3      113.29      105.02     11.60 o 
   6  10   3      312.16      261.47     24.23 o 
   7  10   3        4.38       -0.21     12.61 o 
   8  10   3        6.03        3.00     10.11 o 
   9  10   3       26.18       16.76     13.36 o 
  10  10   3       23.55        3.34     12.27 o 
  11  10   3        1.35       50.13     32.99 o 
  12  10   3       15.60       22.04     13.94 o 
  13  10   3        5.96       21.39     13.89 o 
  14  10   3       10.79        1.84     11.12 o 
  15  10   3        1.16       33.75     16.74 o 
  16  10   3        5.48       31.59     19.90 o 
  17  10   3       14.44       22.93     18.40 o 
  18  10   3        1.09       29.90     18.39 o 
  19  10   3        6.91       11.15     15.41 o 
  20  10   3       31.37       33.85     19.93 o 
 -21  11   3        0.32        5.42     18.53 o 
 -20  11   3        3.44       22.74     23.25 o 
 -19  11   3        0.10       26.38     18.55 o 
 -18  11   3        0.00        2.04     14.38 o 
 -17  11   3        4.91       18.15     17.91 o 
 -16  11   3        6.36       15.61     14.34 o 
 -15  11   3        1.32       54.13     24.00 o 
 -14  11   3        8.17       -8.14     13.12 o 
 -13  11   3       37.31       13.44     13.82 o 
 -12  11   3       79.62       93.23     25.71 o 
 -11  11   3        2.11       -9.70     15.32 o 
 -10  11   3      137.10      175.12     41.40 o 
  -9  11   3       16.22       37.13     54.77 o 
  -8  11   3        4.40       22.97     14.64 o 
  -7  11   3       32.80       88.77     30.32 o 
  -6  11   3       17.89       17.61     19.18 o 
  -5  11   3       19.46       41.95     14.94 o 
  -4  11   3        0.02        3.69      7.91 o 
  -3  11   3        2.54       -5.18      9.11 o 
  -2  11   3        4.13        1.48      6.26 o 
  -1  11   3      219.84      206.17     23.23 o 
   0  11   3       25.43       60.11     13.98 o 
   1  11   3      170.98      199.80     22.71 o 
   2  11   3       29.48       37.82      9.96 o 
   3  11   3        0.00       -1.05      8.90 o 
   4  11   3       14.62        4.73      9.04 o 
   5  11   3       21.70       38.82     11.63 o 
   6  11   3        0.21       -7.24     12.20 o 
   7  11   3      171.30      158.00     28.10 o 
   8  11   3       22.43       18.34     16.02 o 
   9  11   3       21.47       20.39     15.49 o 
  10  11   3       10.91       15.56     12.94 o 
  11  11   3        7.64       14.91     13.64 o 
  12  11   3        6.89       28.84     16.19 o 
  13  11   3        5.53       -1.97     11.47 o 
  14  11   3       18.31       37.40     18.12 o 
  15  11   3        0.03        1.32     12.89 o 
  16  11   3        0.52       13.79     15.38 o 
  17  11   3        1.41        8.32     21.96 o 
  18  11   3        0.25       31.39     20.32 o 
 -18  12   3        1.49      -19.83     19.93 o 
 -17  12   3        0.86       22.48     17.26 o 
 -16  12   3        2.52       72.27     53.57 o 
 -15  12   3        0.66       23.95     17.82 o 
 -14  12   3        0.93      -15.24     16.06 o 
 -13  12   3        9.27       17.94     15.88 o 
 -12  12   3       10.62       45.73     25.81 o 
 -11  12   3        1.02       -2.09     17.55 o 
 -10  12   3        2.22       24.45     22.89 o 
  -9  12   3        4.27        3.06     16.32 o 
  -8  12   3        9.59       41.93     18.84 o 
  -7  12   3       18.78       37.70     22.81 o 
  -6  12   3        8.90       12.83      9.91 o 
  -5  12   3        0.01       -6.24     10.72 o 
  -4  12   3        9.89       13.18     10.86 o 
  -3  12   3        7.32        5.39      9.67 o 
  -2  12   3       25.90       34.52     13.56 o 
  -1  12   3      189.58      162.92     24.42 o 
   0  12   3        1.16       12.73      8.21 o 
   1  12   3       26.86       23.22     15.87 o 
   2  12   3       23.64       38.44     13.25 o 
   3  12   3       65.75       59.82     14.53 o 
   4  12   3        0.14      -17.79     17.79 o 
   5  12   3        4.64       32.28     52.31 o 
   6  12   3        6.42       -4.11     14.65 o 
   7  12   3       28.96       26.55     19.81 o 
   8  12   3        0.54       25.47     19.77 o 
   9  12   3        0.43        5.28     13.18 o 
  10  12   3        5.90       -3.47     12.83 o 
  11  12   3        2.71        3.73     13.57 o 
  12  12   3        3.16       39.81     29.98 o 
  13  12   3        0.04        1.47     16.08 o 
  14  12   3        0.45        8.07     15.08 o 
  15  12   3       12.33        1.67     13.21 o 
  16  12   3        3.88       13.44     16.35 o 
 -15  13   3        0.03       -5.69     15.35 o 
 -14  13   3        2.36        2.56     16.15 o 
 -13  13   3       17.32       24.10     21.78 o 
 -12  13   3        1.87        3.98     23.69 o 
 -11  13   3       12.61       14.35     15.66 o 
 -10  13   3        0.00        8.52     14.07 o 
  -9  13   3        9.96       57.14     21.84 o 
  -8  13   3       22.63       39.97     24.60 o 
  -7  13   3        3.82       65.59     30.45 o 
  -6  13   3        4.30       19.77     19.77 o 
  -5  13   3        0.60      -13.06     16.56 o 
  -4  13   3        4.76       -6.27     10.73 o 
  -3  13   3       11.46       16.58     13.50 o 
  -2  13   3        2.95      -10.60     13.31 o 
  -1  13   3       19.63       25.19     18.35 o 
   0  13   3       24.99       40.83     16.49 o 
   1  13   3       42.36       27.66     16.53 o 
   2  13   3       25.11        2.79     21.70 o 
   3  13   3        5.18       20.11     14.95 o 
   4  13   3       10.78        9.32     15.38 o 
   5  13   3        0.05       15.72     24.74 o 
   6  13   3        4.27        7.94     17.58 o 
   7  13   3        0.67        6.67     15.57 o 
   8  13   3        6.02       16.87     17.75 o 
   9  13   3       14.30       60.33     26.05 o 
  10  13   3        1.02       -1.83     19.74 o 
  11  13   3       14.72        4.73     15.70 o 
  12  13   3        8.27       35.52     21.68 o 
  13  13   3        5.79       26.17     19.40 o 
 -11  14   3        4.69       24.48     26.01 o 
 -10  14   3        6.71      -26.71     26.71 o 
  -9  14   3        5.22       34.14     32.54 o 
  -8  14   3        5.88       24.07     24.22 o 
  -7  14   3        5.43       49.62     28.24 o 
  -6  14   3        0.15       11.15     20.36 o 
  -5  14   3        3.85       19.84     27.80 o 
  -4  14   3        0.10       46.31     34.37 o 
  -3  14   3        0.82       -4.38     21.50 o 
  -2  14   3       57.92      102.91     47.64 o 
  -1  14   3        0.02       -1.08     14.10 o 
   0  14   3       13.40       -3.12     22.43 o 
   1  14   3        1.68        0.13     21.76 o 
   2  14   3       16.31       -4.05     22.16 o 
   3  14   3        1.07       53.48     41.67 o 
   4  14   3        0.98      -16.59     30.85 o 
   5  14   3        0.01       27.53     34.96 o 
   6  14   3       20.66       -6.59     20.58 o 
   7  14   3       11.46       45.58     39.34 o 
   8  14   3       17.92       13.93     35.23 o 
   9  14   3        1.01       -8.54     20.85 o 
 -30   0   4        3.46      -15.46     34.57 o 
 -29   0   4       16.35       -0.80     25.74 o 
 -27   0   4       28.74       16.24     17.44 o 
 -26   0   4        2.52       46.52     51.85 o 
 -25   0   4        4.22       -4.76     10.48 o 
 -24   0   4        0.06       13.41     10.83 o 
 -23   0   4      170.42      163.28     23.14 o 
 -22   0   4       53.38       58.11     14.55 o 
 -21   0   4      108.52      124.20     19.30 o 
 -20   0   4       30.12       37.69     12.15 o 
 -19   0   4      243.57      274.39     27.14 o 
 -18   0   4        1.66       11.90      8.47 o 
 -17   0   4       68.44       83.95     14.40 o 
 -16   0   4       27.04       42.25     24.10 o 
 -15   0   4        5.09       33.70     18.22 o 
 -14   0   4      479.76      536.95     35.06 o 
 -13   0   4      284.01      367.29     25.55 o 
 -12   0   4     1228.02     1423.49     69.81 o 
 -11   0   4      446.91      511.72     30.73 o 
 -10   0   4     1380.62     1333.29     79.31 o 
  -9   0   4       59.52       86.52     11.19 o 
  -8   0   4     7589.62     8094.94    347.19 o 
  -7   0   4        0.00        7.22      5.46 o 
  -6   0   4     4637.25     4477.43    167.27 o 
  -5   0   4       54.50       56.21     13.06 o 
  -4   0   4     1566.75     1533.39     50.95 o 
  -3   0   4        0.17        2.22      5.01 o 
  -2   0   4     3825.06     4163.06    303.13 o 
  -1   0   4       66.18       74.85      9.54 o 
   0   0   4      246.07      213.85     16.19 o 
   1   0   4      154.95      144.26      8.14 o 
   2   0   4      713.90      638.40     18.91 o 
   3   0   4     1885.93     1954.96     62.02 o 
   4   0   4     2584.44     2785.24    200.53 o 
   5   0   4     1744.04     2100.61    145.00 o 
   6   0   4     2566.34     3103.24    122.30 o 
   7   0   4     1157.43     1264.65     81.78 o 
   8   0   4       14.42       42.72      7.09 o 
   9   0   4       86.56       95.20      9.85 o 
  10   0   4        3.79        9.87      9.48 o 
  11   0   4      539.33      549.30     31.93 o 
  12   0   4      157.69      183.68     16.87 o 
  13   0   4        0.47        5.13      9.34 o 
  14   0   4       78.76       94.78     14.21 o 
  15   0   4       18.59        8.50     12.57 o 
  16   0   4       61.18       74.00     15.86 o 
  17   0   4      120.74      131.93     17.98 o 
  18   0   4       25.13       23.41     11.28 o 
  19   0   4       44.80       46.11     14.31 o 
  20   0   4       25.12       38.96     13.80 o 
  21   0   4       10.41        8.39     10.72 o 
  22   0   4        0.04        1.14      8.56 o 
  23   0   4        1.29       50.82     34.37 o 
  24   0   4       46.31       46.00     23.97 o 
  25   0   4       63.67       78.49     32.78 o 
  26   0   4      112.95      150.44     47.15 o 
 -30   1   4       24.58       84.24     36.36 o 
 -29   1   4        4.84       26.43     27.32 o 
 -28   1   4       36.16       52.42     24.59 o 
 -27   1   4        1.39        1.94     13.49 o 
 -26   1   4        0.91        5.45      9.25 o 
 -25   1   4       36.68       31.12     11.98 o 
 -24   1   4       87.36       89.92     23.13 o 
 -23   1   4       24.83        3.35      7.42 o 
 -22   1   4        8.54       11.73      7.11 o 
 -21   1   4        5.55        4.50      5.69 o 
 -20   1   4      146.97      149.02     14.68 o 
 -19   1   4        8.36        6.68      7.48 o 
 -18   1   4       74.21       87.23     10.36 o 
 -17   1   4        0.70        5.08      5.29 o 
 -16   1   4        0.37        2.37      4.70 o 
 -15   1   4      139.40      128.61     15.10 o 
 -14   1   4      264.41      269.37     14.76 o 
 -13   1   4       69.01       83.56      8.12 o 
 -12   1   4      389.05      376.91     16.79 o 
 -11   1   4     1545.47     1692.92     56.36 o 
 -10   1   4       35.86       58.42      5.98 o 
  -9   1   4        0.50       -2.16      3.44 o 
  -8   1   4      592.25      655.42     21.51 o 
  -7   1   4      492.86      568.39     18.04 o 
  -6   1   4      367.00      327.73     13.97 o 
  -5   1   4      793.50      812.34     22.33 o 
  -4   1   4      587.20      555.54     14.74 o 
  -3   1   4       38.30       35.11      2.90 o 
  -2   1   4        3.66       13.51      3.81 o 
  -1   1   4     2109.60     2049.59     53.47 o 
   0   1   4        8.53        2.95      2.81 o 
   1   1   4     2465.67     2404.29     63.09 o 
   2   1   4      239.57      238.02      9.70 o 
   3   1   4      640.45      618.52     14.99 o 
   4   1   4     4582.60     4945.39    126.33 o 
   5   1   4      107.86      112.20      8.21 o 
   6   1   4      742.47      714.61     24.66 o 
   7   1   4      244.90      239.99     10.79 o 
   8   1   4     1115.92     1182.85     48.43 o 
   9   1   4      197.59      216.80     18.36 o 
  10   1   4       93.37       96.87     11.64 o 
  11   1   4       26.94       45.58      6.84 o 
  12   1   4       95.32      112.90      9.29 o 
  13   1   4       13.78       12.51      5.53 o 
  14   1   4      357.59      319.31     18.21 o 
  15   1   4       26.11       27.54      6.43 o 
  16   1   4      135.25      135.19     14.50 o 
  17   1   4       58.13       49.40     14.74 o 
  18   1   4        0.02        5.51      5.99 o 
  19   1   4       60.53       72.53     13.02 o 
  20   1   4      125.21      121.78     15.79 o 
  21   1   4        1.28       -0.69      7.32 o 
  22   1   4       11.70       21.30     10.61 o 
  23   1   4        0.00       20.73     16.89 o 
  24   1   4        0.00       -3.95     12.05 o 
  25   1   4        5.67       -8.13     12.88 o 
  26   1   4       10.77        4.33     14.92 o 
 -30   2   4        4.11       25.75     31.52 o 
 -29   2   4        0.10        4.40     24.63 o 
 -28   2   4        0.45        4.39     16.94 o 
 -27   2   4        1.78        8.82     12.77 o 
 -26   2   4        6.09        7.40     12.11 o 
 -25   2   4        2.92        4.06     11.90 o 
 -24   2   4       18.95        6.12      7.75 o 
 -23   2   4       12.16       28.35     18.95 o 
 -22   2   4       11.11        7.50      8.88 o 
 -21   2   4      148.21      126.20     14.75 o 
 -20   2   4      167.09      162.81     15.77 o 
 -19   2   4       61.98       52.89      9.13 o 
 -18   2   4      387.99      359.82     23.68 o 
 -17   2   4       85.17       93.23     11.35 o 
 -16   2   4      131.21      152.93     13.34 o 
 -15   2   4      131.42      125.21     12.17 o 
 -14   2   4      178.08      180.58     13.31 o 
 -13   2   4       43.83       23.38      9.24 o 
 -12   2   4        3.17        1.88      6.09 o 
 -11   2   4      310.52      295.69     15.63 o 
 -10   2   4       39.22       64.80      7.60 o 
  -9   2   4     2341.74     2539.40     90.77 o 
  -8   2   4      339.00      399.69     24.05 o 
  -7   2   4      947.72      899.15     33.36 o 
  -6   2   4      451.34      480.99     18.33 o 
  -5   2   4      360.36      348.18     11.80 o 
  -4   2   4     1353.59     1348.46     35.13 o 
  -3   2   4     2253.69     2219.12     54.25 o 
  -2   2   4    11219.86    11506.08    289.89 o 
  -1   2   4      594.30      568.29     14.83 o 
   0   2   4     1251.80     1322.73     62.60 o 
   1   2   4      204.78      224.90      9.92 o 
   2   2   4        0.42        4.79      2.88 o 
   3   2   4       91.53       92.35      4.95 o 
   4   2   4      406.75      386.62     12.78 o 
   5   2   4      663.71      654.90     20.82 o 
   6   2   4     1815.24     1748.52     51.28 o 
   7   2   4      100.32      103.45      6.54 o 
   8   2   4       45.27       67.03      7.56 o 
   9   2   4        4.68        5.28      4.36 o 
  10   2   4        1.39       -1.08      3.30 o 
  11   2   4       54.31       68.19      8.29 o 
  12   2   4      191.22      208.99     15.98 o 
  13   2   4      463.22      430.94     28.19 o 
  14   2   4      307.30      331.54     20.24 o 
  15   2   4       12.63       17.20      6.82 o 
  16   2   4      149.78      160.34     15.02 o 
  17   2   4      857.86      840.32     42.00 o 
  18   2   4        9.60        6.22     12.00 o 
  19   2   4        3.65       -9.42      9.42 o 
  20   2   4        0.03        0.03      8.16 o 
  21   2   4       36.05       40.09     12.39 o 
  22   2   4       15.40       14.34     10.35 o 
  23   2   4        9.69       26.68     11.14 o 
  24   2   4        4.32       12.67     11.97 o 
  25   2   4        1.94        8.65     19.61 o 
  26   2   4        3.54        8.97     19.60 o 
 -29   3   4        2.39       -4.40     20.51 o 
 -28   3   4        9.71       -8.00     19.80 o 
 -27   3   4        6.61       23.43     16.22 o 
 -26   3   4        2.18        5.70     12.51 o 
 -25   3   4        3.29        0.82     11.41 o 
 -24   3   4       31.82       59.59     31.91 o 
 -23   3   4       28.16       34.59     15.78 o 
 -22   3   4       23.84       30.77     14.05 o 
 -21   3   4       41.67       53.49     11.34 o 
 -20   3   4      401.65      387.91     31.03 o 
 -19   3   4      185.12      180.22     14.68 o 
 -18   3   4      132.49      145.84     17.12 o 
 -17   3   4        2.09       38.46     12.66 o 
 -16   3   4      202.02      200.43     14.59 o 
 -15   3   4      319.10      295.46     24.98 o 
 -14   3   4       90.67       81.45      8.00 o 
 -13   3   4       13.88       19.08      5.20 o 
 -12   3   4      455.56      475.67     20.56 o 
 -11   3   4      132.57      122.11      8.01 o 
 -10   3   4      153.13      179.99      9.46 o 
  -9   3   4      900.88      860.93     29.66 o 
  -8   3   4      216.60      245.37     10.94 o 
  -7   3   4      343.02      335.28     15.10 o 
  -6   3   4     1729.35     1817.25     70.21 o 
  -5   3   4      305.98      289.80     18.77 o 
  -4   3   4       20.21       35.87      5.10 o 
  -3   3   4     7074.60     7045.77    195.89 o 
  -2   3   4    10604.82    11025.43    316.28 o 
  -1   3   4     2904.29     3444.59    244.55 o 
   0   3   4     3019.07     3314.84    141.89 o 
   1   3   4     2177.78     2284.30     61.32 o 
   2   3   4      862.42      947.49     27.92 o 
   3   3   4       33.65       44.11      4.71 o 
   4   3   4       43.74       50.79      4.59 o 
   5   3   4     1022.58     1079.35     34.20 o 
   6   3   4      477.80      492.60     17.34 o 
   7   3   4      679.32      646.29     31.58 o 
   8   3   4      549.82      606.44     32.09 o 
   9   3   4       53.31       47.05      5.70 o 
  10   3   4       24.82       23.10      6.46 o 
  11   3   4       12.56       11.52      5.23 o 
  12   3   4      397.98      362.54     19.09 o 
  13   3   4      332.38      346.13     18.91 o 
  14   3   4      129.19      125.42     12.58 o 
  15   3   4      291.95      256.49     19.25 o 
  16   3   4      228.16      232.87     17.12 o 
  17   3   4       83.19       78.73     13.63 o 
  18   3   4      125.63      139.72     18.45 o 
  19   3   4       17.01       27.30     12.40 o 
  20   3   4       77.15       95.91     16.08 o 
  21   3   4        7.73       25.65     14.75 o 
  22   3   4        6.43       17.47     11.21 o 
  23   3   4       18.22       30.67     15.00 o 
  24   3   4       41.71       79.28     21.89 o 
  25   3   4        5.06       15.86     15.95 o 
  26   3   4        1.09       25.17     18.77 o 
 -29   4   4        0.21        0.51     15.97 o 
 -28   4   4        3.62      -14.70     16.25 o 
 -27   4   4        0.09      -15.61     15.61 o 
 -26   4   4       23.18       25.02     15.84 o 
 -25   4   4        4.04       -3.34     11.47 o 
 -24   4   4      148.72      143.20     26.52 o 
 -23   4   4      158.72      120.84     23.93 o 
 -22   4   4       37.36       41.32     15.79 o 
 -21   4   4       40.88       74.56     18.12 o 
 -20   4   4        7.40       12.92     11.74 o 
 -19   4   4        0.00        2.60      9.33 o 
 -18   4   4      220.00      189.36     24.33 o 
 -17   4   4       39.62       50.19      6.98 o 
 -16   4   4      272.51      274.30     20.66 o 
 -15   4   4      152.13      156.92     10.95 o 
 -14   4   4     1568.25     1633.47     59.22 o 
 -13   4   4       93.38      102.87      8.30 o 
 -12   4   4      109.47       92.47      7.94 o 
 -11   4   4        4.88        8.70      5.12 o 
 -10   4   4      364.10      327.87     14.37 o 
  -9   4   4      159.92      141.42      8.27 o 
  -8   4   4      223.89      236.80     11.35 o 
  -7   4   4      229.88      250.42     11.34 o 
  -6   4   4        2.46       16.67      4.15 o 
  -5   4   4     1353.01     1432.77     58.34 o 
  -4   4   4       47.85       44.36     10.53 o 
  -3   4   4      732.71      709.12     26.94 o 
  -2   4   4      387.80      439.25     16.51 o 
  -1   4   4      111.25      150.14     15.06 o 
   0   4   4      663.77      824.18     63.90 o 
   1   4   4      969.63      925.14     28.86 o 
   2   4   4       15.32       27.52      4.91 o 
   3   4   4      527.91      502.14     18.50 o 
   4   4   4      776.00      723.12     24.56 o 
   5   4   4      197.51      181.49     11.85 o 
   6   4   4       31.19       17.24      8.34 o 
   7   4   4       39.62       41.30     12.00 o 
   8   4   4        5.94       13.73      4.15 o 
   9   4   4      258.91      232.19     17.86 o 
  10   4   4      158.73      181.87     14.01 o 
  11   4   4      430.72      433.22     21.05 o 
  12   4   4       88.00       81.92      8.72 o 
  13   4   4       99.69      102.87      9.99 o 
  14   4   4      357.43      332.66     18.69 o 
  15   4   4        0.04        0.21      6.82 o 
  16   4   4        0.06        1.80      8.20 o 
  17   4   4       73.14       66.16     11.98 o 
  18   4   4       58.97       55.53     13.16 o 
  19   4   4        0.14       23.08     14.89 o 
  20   4   4        0.05       15.80     10.49 o 
  21   4   4       53.95       25.36     10.46 o 
  22   4   4        2.50        3.28     10.19 o 
  23   4   4       11.39        1.30     13.09 o 
  24   4   4        0.46       50.27     18.97 o 
  25   4   4        5.30       33.30     22.23 o 
 -28   5   4        2.06       24.53     18.85 o 
 -27   5   4       31.63       46.32     27.59 o 
 -26   5   4       52.63        7.60     15.11 o 
 -25   5   4        0.45        9.81     14.25 o 
 -24   5   4       11.91       -9.90     13.40 o 
 -23   5   4        1.87       16.47     13.65 o 
 -22   5   4       39.58       52.50     18.49 o 
 -21   5   4      201.58      212.79     30.56 o 
 -20   5   4        2.59       -5.26     10.65 o 
 -19   5   4       59.55       54.96     16.54 o 
 -18   5   4      592.69      609.55     52.41 o 
 -17   5   4       82.90       94.64     18.72 o 
 -16   5   4      989.30     1046.59     73.13 o 
 -15   5   4       58.44       57.44     17.17 o 
 -14   5   4      181.26      184.29     16.89 o 
 -13   5   4      277.97      262.12     13.25 o 
 -12   5   4        3.13       -3.03      5.33 o 
 -11   5   4      372.67      331.80     14.80 o 
 -10   5   4      140.38      126.26      9.32 o 
  -9   5   4       10.99       15.92     10.30 o 
  -8   5   4       63.71       61.65      7.35 o 
  -7   5   4      691.31      655.54     24.26 o 
  -6   5   4      228.39      217.91     11.11 o 
  -5   5   4     1441.02     1398.23     45.65 o 
  -4   5   4     2584.61     2407.83     85.20 o 
  -3   5   4     2122.55     2049.20     64.23 o 
  -2   5   4     1961.06     2134.73    169.91 o 
  -1   5   4       11.60       23.90      5.31 o 
   0   5   4      901.17     1115.85     65.86 o 
   1   5   4     1501.21     1386.47     51.60 o 
   2   5   4     1824.53     1684.64     63.63 o 
   3   5   4      550.78      543.77     24.80 o 
   4   5   4        9.95        7.34      5.62 o 
   5   5   4      258.56      249.35     28.97 o 
   6   5   4        1.01        1.11      3.86 o 
   7   5   4      206.42      213.39     12.19 o 
   8   5   4      633.17      572.91     23.45 o 
   9   5   4       68.98       86.69     13.15 o 
  10   5   4      381.47      375.61     18.88 o 
  11   5   4       98.76       93.13     17.39 o 
  12   5   4       80.42       81.66      8.72 o 
  13   5   4        8.65        5.78     12.25 o 
  14   5   4      311.39      294.39     22.78 o 
  15   5   4      245.45      222.48     20.40 o 
  16   5   4       60.33       51.91     11.01 o 
  17   5   4       30.60       64.38     11.60 o 
  18   5   4       27.61       23.89      9.68 o 
  19   5   4      220.17      230.14     30.94 o 
  20   5   4       35.59       46.74     17.13 o 
  21   5   4       19.96       31.89     15.73 o 
  22   5   4       36.84       38.22     16.37 o 
  23   5   4       13.17       28.64     16.05 o 
  24   5   4        0.10       25.14     30.93 o 
  25   5   4        5.84       27.30     24.70 o 
 -27   6   4        0.13      -12.88     16.58 o 
 -26   6   4        7.60       -1.51     12.51 o 
 -25   6   4       17.76        9.75     14.81 o 
 -24   6   4        1.01       10.37     14.13 o 
 -23   6   4       11.65        9.81     13.93 o 
 -22   6   4      125.90      162.53     27.94 o 
 -21   6   4       16.14       41.71     23.17 o 
 -20   6   4        0.67       26.02     14.94 o 
 -19   6   4       10.58       32.53     18.83 o 
 -18   6   4      290.40      315.55     34.18 o 
 -17   6   4       71.41       79.21     18.94 o 
 -16   6   4       83.87       67.34     33.45 o 
 -15   6   4       19.17       40.22     17.08 o 
 -14   6   4       11.08        0.30      5.08 o 
 -13   6   4      751.87      664.55     38.40 o 
 -12   6   4      506.81      452.59     26.69 o 
 -11   6   4      253.92      264.35     17.44 o 
 -10   6   4       19.91       37.74     10.29 o 
  -9   6   4      111.39      123.34     10.20 o 
  -8   6   4        7.78        3.04      3.45 o 
  -7   6   4       27.80       32.01      7.91 o 
  -6   6   4      306.94      309.76     14.80 o 
  -5   6   4      201.99      186.25     11.13 o 
  -4   6   4      335.46      292.98     15.03 o 
  -3   6   4      585.17      471.74     19.80 o 
  -2   6   4      158.91      172.76     16.00 o 
  -1   6   4        2.77        3.94      3.92 o 
   0   6   4       81.03       98.76      9.16 o 
   1   6   4      891.59      864.66     36.27 o 
   2   6   4      306.32      288.77     14.76 o 
   3   6   4       97.14      103.11      9.63 o 
   4   6   4      166.01      223.09     15.01 o 
   5   6   4       45.58       60.13      8.39 o 
   6   6   4        0.19        4.32      4.14 o 
   7   6   4       18.20       23.58      6.16 o 
   8   6   4      123.15      154.90     12.66 o 
   9   6   4      207.57      206.67     17.35 o 
  10   6   4      382.87      445.44     47.41 o 
  11   6   4        6.10       -6.04      6.04 o 
  12   6   4       34.40       59.24     10.58 o 
  13   6   4        2.80        3.72      9.32 o 
  14   6   4      217.91      194.39     18.33 o 
  15   6   4       61.16       69.48     12.47 o 
  16   6   4       20.01       23.03      8.87 o 
  17   6   4        4.99       12.73     12.14 o 
  18   6   4        1.07        1.09      9.52 o 
  19   6   4       15.09        7.71     11.81 o 
  20   6   4        0.51        9.36     14.57 o 
  21   6   4        4.74        5.63     12.36 o 
  22   6   4        1.12       -9.78     13.16 o 
  23   6   4        0.01       45.39     22.39 o 
  24   6   4        4.35        8.67     14.24 o 
 -26   7   4       15.81       10.03     16.95 o 
 -25   7   4        3.96       11.61     16.59 o 
 -24   7   4        1.23        0.61     12.73 o 
 -23   7   4        8.23       16.95     15.84 o 
 -22   7   4       29.84       20.31     16.26 o 
 -21   7   4        3.34       14.84     14.72 o 
 -20   7   4        0.35        9.26     18.57 o 
 -19   7   4        5.63      -12.68     15.59 o 
 -18   7   4       51.30       69.99     20.04 o 
 -17   7   4        8.29       37.59     15.89 o 
 -16   7   4      153.45      137.29     23.83 o 
 -15   7   4       36.17       45.10     16.81 o 
 -14   7   4       44.91       59.91     16.52 o 
 -13   7   4       23.70       11.04     13.69 o 
 -12   7   4      546.54      515.03     30.21 o 
 -11   7   4        3.27        3.73     10.82 o 
 -10   7   4       63.05       79.70     12.00 o 
  -9   7   4        0.20       32.17     13.86 o 
  -8   7   4       78.36       52.09      7.32 o 
  -7   7   4       48.98       58.64     12.17 o 
  -6   7   4       10.80       19.92      5.17 o 
  -5   7   4       68.68       78.08     10.69 o 
  -4   7   4        0.00        1.13      5.74 o 
  -3   7   4      545.10      567.64     25.24 o 
  -2   7   4      174.62      190.45     14.14 o 
  -1   7   4       38.71       33.83      6.99 o 
   0   7   4      401.55      411.30     26.12 o 
   1   7   4      784.97      786.64     54.71 o 
   2   7   4        8.99       14.19      7.35 o 
   3   7   4       97.25       80.41      9.76 o 
   4   7   4       83.42       73.67      8.56 o 
   5   7   4      118.36      122.10     12.05 o 
   6   7   4        9.49       14.62      9.58 o 
   7   7   4        0.54        3.95      5.65 o 
   8   7   4      277.93      313.42     19.68 o 
   9   7   4       44.21       69.72     11.79 o 
  10   7   4      222.25      236.87     18.60 o 
  11   7   4        8.96       34.73     13.00 o 
  12   7   4       14.72       21.42      8.10 o 
  13   7   4      122.05      145.03     17.75 o 
  14   7   4       15.13       16.56     12.22 o 
  15   7   4        0.00        5.75     14.68 o 
  16   7   4      136.77      165.19     25.34 o 
  17   7   4        0.42       17.79     12.98 o 
  18   7   4       20.96       23.38     14.18 o 
  19   7   4        0.31       21.17     14.63 o 
  20   7   4       30.85       -1.57     17.28 o 
  21   7   4       15.78       15.96     17.10 o 
  22   7   4        3.33       24.62     16.92 o 
  23   7   4        1.96        5.65     15.80 o 
 -25   8   4        0.03       33.87     32.21 o 
 -24   8   4       36.52       17.61     17.34 o 
 -23   8   4       34.93       47.74     21.52 o 
 -22   8   4        1.00       18.16     16.37 o 
 -21   8   4        3.31       16.14     17.76 o 
 -20   8   4       53.97       71.29     21.59 o 
 -19   8   4       14.22       56.72     20.03 o 
 -18   8   4       41.00       82.86     22.22 o 
 -17   8   4       15.76        8.96     17.15 o 
 -16   8   4       44.36       57.34     16.83 o 
 -15   8   4       92.97      111.81     22.08 o 
 -14   8   4      100.58       99.42     20.38 o 
 -13   8   4      114.91      105.25     20.52 o 
 -12   8   4      173.28      216.07     28.98 o 
 -11   8   4     1186.93     1084.10     57.24 o 
 -10   8   4      213.39      185.99     16.64 o 
  -9   8   4      164.29      150.92     16.57 o 
  -8   8   4       39.29       47.05      9.87 o 
  -7   8   4        4.40        8.62      6.20 o 
  -6   8   4        2.00        3.71      5.60 o 
  -5   8   4      194.41      173.76     12.83 o 
  -4   8   4       31.48       46.48      8.03 o 
  -3   8   4       34.26       40.62      7.74 o 
  -2   8   4       16.55       37.21      8.09 o 
  -1   8   4       20.21       20.48      7.09 o 
   0   8   4      128.35      165.59     14.68 o 
   1   8   4       18.65       19.43      6.93 o 
   2   8   4       45.93       49.71      8.88 o 
   3   8   4       69.49       69.70     10.32 o 
   4   8   4       67.77      102.55     12.68 o 
   5   8   4       48.87       41.12      9.42 o 
   6   8   4      153.84      164.72     14.98 o 
   7   8   4       11.86        9.22      6.25 o 
   8   8   4      881.38      790.47     38.24 o 
   9   8   4        4.41       30.50     12.07 o 
  10   8   4        6.63       14.09      8.05 o 
  11   8   4       27.32       68.54     25.69 o 
  12   8   4        5.92        1.68      9.77 o 
  13   8   4        0.09        1.17     11.14 o 
  14   8   4        7.50       -1.77      9.79 o 
  15   8   4        1.37       -3.07     11.34 o 
  16   8   4        0.14        8.07     12.09 o 
  17   8   4       26.70       43.87     23.02 o 
  18   8   4        0.01       -9.29     15.79 o 
  19   8   4       16.11       -5.36     13.41 o 
  20   8   4        9.52       37.53     19.14 o 
  21   8   4       56.37       61.64     22.98 o 
  22   8   4       24.11       31.89     19.79 o 
 -24   9   4        0.02       -2.35     13.90 o 
 -23   9   4        1.09       -3.18     14.44 o 
 -22   9   4        0.09       18.24     17.47 o 
 -21   9   4       22.85       54.91     22.06 o 
 -20   9   4       21.88       46.89     19.85 o 
 -19   9   4       12.14       21.97     16.52 o 
 -18   9   4        1.78       19.90     16.74 o 
 -17   9   4        0.17        0.39     10.28 o 
 -16   9   4        1.89       -6.67     13.00 o 
 -15   9   4       19.48       19.89     13.64 o 
 -14   9   4        0.88        7.44     11.05 o 
 -13   9   4       13.97       20.11     12.95 o 
 -12   9   4       23.57       34.72     14.41 o 
 -11   9   4      204.59      216.10     28.48 o 
 -10   9   4       50.40       75.62     11.81 o 
  -9   9   4       52.43       70.27     12.54 o 
  -8   9   4      228.55      200.70     23.58 o 
  -7   9   4       50.33       45.98     18.21 o 
  -6   9   4        2.34       22.05      9.11 o 
  -5   9   4       67.14       70.16     11.85 o 
  -4   9   4       17.66       34.88      7.63 o 
  -3   9   4       50.54       62.36     14.79 o 
  -2   9   4       39.13       71.50     10.38 o 
  -1   9   4        1.82        2.79      9.34 o 
   0   9   4      100.08      115.73     13.40 o 
   1   9   4       65.15       57.67      9.66 o 
   2   9   4      119.96      141.94     14.01 o 
   3   9   4       30.25       38.96      8.99 o 
   4   9   4       17.45       24.17      7.85 o 
   5   9   4      167.42      190.68     20.25 o 
   6   9   4      765.90      730.01     38.98 o 
   7   9   4       64.18       70.02     11.37 o 
   8   9   4       86.18       81.68     11.09 o 
   9   9   4       91.76      116.84     21.49 o 
  10   9   4       34.62       81.21     17.07 o 
  11   9   4        2.24       -2.82      9.30 o 
  12   9   4       26.37        0.87     17.95 o 
  13   9   4       16.86       41.22     15.72 o 
  14   9   4        0.72       10.47     14.38 o 
  15   9   4        4.26       27.26     24.21 o 
  16   9   4       10.49        3.74     11.79 o 
  17   9   4        0.66      -11.42     13.22 o 
  18   9   4       26.39       13.62     15.07 o 
  19   9   4        0.82        0.59     12.06 o 
  20   9   4       28.74       34.35     19.55 o 
 -22  10   4        0.02        2.56     14.52 o 
 -21  10   4        0.30       11.88     15.94 o 
 -20  10   4        0.34       12.10     16.06 o 
 -19  10   4        0.22       32.67     18.49 o 
 -18  10   4        0.05       -1.70     12.48 o 
 -17  10   4        7.33       10.40     17.06 o 
 -16  10   4        0.43       -0.62     16.11 o 
 -15  10   4        6.31       31.44     15.87 o 
 -14  10   4      157.96      137.16     25.32 o 
 -13  10   4       19.72       53.42     18.25 o 
 -12  10   4        0.28       28.39     18.86 o 
 -11  10   4       30.94       28.56     17.01 o 
 -10  10   4       73.51       87.25     23.27 o 
  -9  10   4       14.50       39.31     22.56 o 
  -8  10   4      174.44      191.20     36.37 o 
  -7  10   4       41.65       34.96     20.62 o 
  -6  10   4       86.79      100.58     17.87 o 
  -5  10   4        6.11       10.45      8.63 o 
  -4  10   4        6.92        9.05      7.06 o 
  -3  10   4       27.36        5.20      7.60 o 
  -2  10   4       98.09       92.58     11.66 o 
  -1  10   4        0.16        0.82      6.21 o 
   0  10   4       15.35       34.24      9.23 o 
   1  10   4      103.96      115.51     12.78 o 
   2  10   4       74.91       69.27     12.07 o 
   3  10   4       67.80       89.23     15.09 o 
   4  10   4        1.32       14.73      7.24 o 
   5  10   4       53.93       45.85      9.18 o 
   6  10   4       47.85       52.80     10.58 o 
   7  10   4        5.80       35.45     16.24 o 
   8  10   4        3.21       -0.63     11.52 o 
   9  10   4       98.63       84.89     19.38 o 
  10  10   4       31.40       67.81     17.92 o 
  11  10   4        0.01      -11.86     11.86 o 
  12  10   4        0.53        3.92     11.08 o 
  13  10   4        5.92       14.44     18.89 o 
  14  10   4        1.61      -14.39     14.39 o 
  15  10   4        9.20       10.05     13.69 o 
  16  10   4        0.59       -4.14     15.97 o 
  17  10   4        0.01        3.72     12.88 o 
  18  10   4        8.65       -2.10     13.40 o 
  19  10   4        4.01        3.81     16.85 o 
 -20  11   4        0.32      -12.44     19.55 o 
 -19  11   4        2.40        8.13     17.25 o 
 -18  11   4        4.89        6.58     18.09 o 
 -17  11   4        0.09      -15.97     15.97 o 
 -16  11   4        0.63       -2.30     14.22 o 
 -15  11   4        4.73       -8.65     13.21 o 
 -14  11   4        0.03        7.41     16.13 o 
 -13  11   4        8.77        2.47     10.77 o 
 -12  11   4        4.49       -4.03     11.99 o 
 -11  11   4        9.26       31.06     18.96 o 
 -10  11   4        2.80        5.50     13.68 o 
  -9  11   4        0.00       -3.02     12.97 o 
  -8  11   4       11.02       14.66      9.84 o 
  -7  11   4        0.59        8.52      9.41 o 
  -6  11   4        3.99        2.42      8.58 o 
  -5  11   4       32.00       35.79     13.17 o 
  -4  11   4        3.23       -0.58      8.92 o 
  -3  11   4       89.05       79.20     17.57 o 
  -2  11   4       14.09       10.87      7.95 o 
  -1  11   4       47.14       51.32     11.11 o 
   0  11   4       73.08       73.62     12.97 o 
   1  11   4        0.28        0.52      6.53 o 
   2  11   4       97.44      106.40     14.21 o 
   3  11   4      111.52      117.33     14.31 o 
   4  11   4        5.17        9.28      7.51 o 
   5  11   4       14.71       29.32     11.60 o 
   6  11   4        0.31      -13.88     16.32 o 
   7  11   4       14.24        0.51     12.64 o 
   8  11   4        1.99        0.31      9.72 o 
   9  11   4        2.90       17.06     13.35 o 
  10  11   4        1.03        5.37     11.57 o 
  11  11   4        2.98       20.31     19.71 o 
  12  11   4        3.05        6.64     12.61 o 
  13  11   4        0.65       -2.97     12.36 o 
  14  11   4        0.23       -0.42     11.82 o 
  15  11   4        0.65      -10.12     17.39 o 
  16  11   4       13.66       53.44     22.87 o 
  17  11   4        1.95       11.60     19.64 o 
 -18  12   4        4.97       72.68     29.97 o 
 -17  12   4       13.53       38.52     21.35 o 
 -16  12   4        1.95        5.18     20.39 o 
 -15  12   4        4.31       -6.13     14.16 o 
 -14  12   4        0.47      -10.18     14.89 o 
 -13  12   4        5.76       10.64     14.88 o 
 -12  12   4        0.00        5.76     12.95 o 
 -11  12   4        0.63       -0.71     13.39 o 
 -10  12   4        4.82       26.27     23.99 o 
  -9  12   4       41.94       26.56     22.96 o 
  -8  12   4        7.53       46.58     42.99 o 
  -7  12   4        2.83        8.60     17.07 o 
  -6  12   4        3.09        2.23      9.87 o 
  -5  12   4        5.85       -1.45     10.59 o 
  -4  12   4       18.84       10.92     11.53 o 
  -3  12   4        1.02       10.52     11.63 o 
  -2  12   4        0.22        9.49     10.87 o 
  -1  12   4       14.06        9.48      8.77 o 
   0  12   4       77.63      103.51     15.09 o 
   1  12   4       46.75       33.66     14.28 o 
   2  12   4        0.11       15.19     11.74 o 
   3  12   4        0.07       28.52     11.83 o 
   4  12   4       27.69       42.79     16.52 o 
   5  12   4        0.59       48.34     17.26 o 
   6  12   4        0.27       12.35     26.07 o 
   7  12   4       12.03        1.03     14.26 o 
   8  12   4        4.50       10.21     14.12 o 
   9  12   4        0.17       54.54     44.05 o 
  10  12   4        0.00       16.54     16.00 o 
  11  12   4        0.68       -8.28     13.92 o 
  12  12   4        1.21       31.92     17.63 o 
  13  12   4        0.09       10.14     15.65 o 
  14  12   4        0.83      -13.11     15.92 o 
 -15  13   4        1.12       -5.31     33.04 o 
 -14  13   4        0.33       16.85     17.66 o 
 -13  13   4        0.87       -4.28     14.52 o 
 -12  13   4        0.11       28.95     21.98 o 
 -11  13   4        2.74       20.10     24.78 o 
 -10  13   4        0.84       -5.34     17.80 o 
  -9  13   4        1.48        9.01     18.72 o 
  -8  13   4        0.00       12.34     28.53 o 
  -7  13   4        0.19      -28.53     32.31 o 
  -6  13   4        9.36       38.79     22.59 o 
  -5  13   4        0.76        0.97     14.71 o 
  -4  13   4        8.19       16.77     14.72 o 
  -3  13   4        5.87        9.22     11.47 o 
  -2  13   4        2.12       -5.21     11.06 o 
  -1  13   4        0.63      -13.21     13.21 o 
   0  13   4        1.25        9.32     15.37 o 
   1  13   4        0.00      -17.33     17.33 o 
   2  13   4        0.21       47.44     32.58 o 
   3  13   4        8.34      881.91    574.57 o 
   4  13   4        1.07       -9.94     24.98 o 
   5  13   4       11.96       57.52     23.78 o 
   6  13   4        9.88        2.68     17.38 o 
   7  13   4        7.32       -0.05     14.55 o 
   8  13   4       15.56       47.19     20.95 o 
   9  13   4        0.01      -13.51     16.16 o 
  10  13   4        2.35        6.61     14.69 o 
  11  13   4        1.00       25.04     17.25 o 
 -10  14   4        8.27       29.52     36.29 o 
  -9  14   4        1.89       12.14     28.79 o 
  -8  14   4        0.18       15.05     23.75 o 
  -7  14   4       14.21        5.94     32.51 o 
  -6  14   4        1.67       27.93     36.42 o 
  -5  14   4        0.86      -13.87     28.93 o 
  -4  14   4       20.58      -12.08     26.34 o 
  -3  14   4       10.73       15.13     24.75 o 
  -2  14   4        0.80       15.39     26.61 o 
  -1  14   4        0.02       25.01     27.07 o 
   0  14   4        1.09      -10.95     24.42 o 
   1  14   4        2.15       -7.96     25.61 o 
   2  14   4       21.24       40.21     38.35 o 
   3  14   4        2.24       44.12     38.68 o 
   4  14   4        2.45      -35.36     37.82 o 
   5  14   4        0.01      -39.94     40.27 o 
   6  14   4        2.53      -33.64     33.64 o 
   7  14   4        0.52      -21.45     25.47 o 
 -29   1   5       20.38       11.15     23.78 o 
 -28   1   5        4.04       22.77     20.38 o 
 -27   1   5        9.98       41.22     21.00 o 
 -26   1   5        0.14        6.84     12.17 o 
 -25   1   5       11.80       -0.20      7.95 o 
 -24   1   5        2.25        1.16      6.45 o 
 -23   1   5       42.79       40.67     13.77 o 
 -22   1   5      126.10      151.25     16.33 o 
 -21   1   5       49.62       51.36      9.80 o 
 -20   1   5       43.67       60.04     10.26 o 
 -19   1   5      175.16      169.81     15.43 o 
 -18   1   5        8.64       10.98      6.62 o 
 -17   1   5      273.74      260.87     18.55 o 
 -16   1   5       66.39       80.90     10.39 o 
 -15   1   5       16.43       29.49      7.48 o 
 -14   1   5       20.94       22.94      6.65 o 
 -13   1   5        4.47        3.85      6.47 o 
 -12   1   5       20.48       20.33      5.43 o 
 -11   1   5       40.31       56.62      6.81 o 
 -10   1   5       57.01       76.37      7.46 o 
  -9   1   5      260.66      283.92     13.23 o 
  -8   1   5        3.09       28.32      7.66 o 
  -7   1   5      455.91      461.54     32.48 o 
  -6   1   5      111.70      130.50      7.12 o 
  -5   1   5       91.20      100.55      6.23 o 
  -4   1   5      387.49      376.70     11.66 o 
  -3   1   5     1470.58     1461.78     32.90 o 
  -2   1   5        2.19       -0.54      3.71 o 
  -1   1   5     1087.76      988.32     45.79 o 
   0   1   5      320.23      332.18     12.23 o 
   1   1   5      181.44      169.62      9.18 o 
   2   1   5     1097.66     1023.70     28.38 o 
   3   1   5        3.22        7.21      3.81 o 
   4   1   5      119.89      100.02     10.05 o 
   5   1   5      520.72      524.43     22.11 o 
   6   1   5     1354.71     1312.15     48.01 o 
   7   1   5        1.14        6.81      6.50 o 
   8   1   5        0.19       -2.07      5.13 o 
   9   1   5       90.18      133.92     15.45 o 
  10   1   5      158.58      184.60     13.77 o 
  11   1   5       62.90       75.18      9.28 o 
  12   1   5        3.58        3.62      5.04 o 
  13   1   5      114.92      100.56     11.59 o 
  14   1   5        8.38       16.24      6.64 o 
  15   1   5      264.67      247.17     25.73 o 
  16   1   5        8.29       19.19      8.11 o 
  17   1   5        2.08       22.38     13.42 o 
  18   1   5       35.05       54.65     11.13 o 
  19   1   5        9.99        9.10      7.34 o 
  20   1   5        0.32        0.96      7.57 o 
  21   1   5        0.08        7.33      9.81 o 
  22   1   5       19.58       29.09     14.02 o 
  23   1   5        5.65       -2.24     13.54 o 
  24   1   5        1.12       16.75     14.38 o 
  25   1   5       10.26       19.60     18.58 o 
 -29   2   5        0.10       12.86     21.88 o 
 -28   2   5       24.35       18.30     34.50 o 
 -27   2   5        2.95       -9.13     13.27 o 
 -26   2   5        0.04        2.65     31.71 o 
 -25   2   5       47.97       48.02     18.05 o 
 -24   2   5       78.11       44.77     16.88 o 
 -23   2   5       31.65       34.86     14.79 o 
 -22   2   5       28.44       29.80      8.05 o 
 -21   2   5        0.64       -3.06      5.86 o 
 -20   2   5       46.92       46.37     10.94 o 
 -19   2   5        2.42       -4.62      5.90 o 
 -18   2   5      108.75       93.96     10.79 o 
 -17   2   5       41.84       34.98      8.92 o 
 -16   2   5        1.78       16.36     12.05 o 
 -15   2   5       29.70       22.52     11.57 o 
 -14   2   5      217.03      241.03     15.51 o 
 -13   2   5        1.69       11.89      7.64 o 
 -12   2   5        2.73       19.09      9.85 o 
 -11   2   5      169.78      223.72     13.30 o 
 -10   2   5      378.49      356.82     15.52 o 
  -9   2   5      374.54      343.22     16.60 o 
  -8   2   5      139.11      168.54     13.40 o 
  -7   2   5     2999.52     2938.86     89.98 o 
  -6   2   5      245.87      263.99     11.43 o 
  -5   2   5      352.39      336.02     12.51 o 
  -4   2   5       21.11       13.89      4.67 o 
  -3   2   5        3.14       -2.36      3.33 o 
  -2   2   5      349.05      351.34     15.76 o 
  -1   2   5      747.78      718.14     15.51 o 
   0   2   5       97.27      120.31      9.56 o 
   1   2   5      111.74      147.71     11.43 o 
   2   2   5      856.23      821.55     20.55 o 
   3   2   5      923.41      893.43     24.44 o 
   4   2   5      651.96      704.33     21.19 o 
   5   2   5       42.91       59.42      4.99 o 
   6   2   5       42.04       48.60      7.01 o 
   7   2   5        9.21        5.96      3.54 o 
   8   2   5        2.28        7.67      4.85 o 
   9   2   5       88.48       82.03      7.35 o 
  10   2   5       95.34      101.02      8.67 o 
  11   2   5      116.46      111.53     13.51 o 
  12   2   5       34.69       41.48      7.18 o 
  13   2   5       28.50       41.67      7.65 o 
  14   2   5      118.44      129.40     14.49 o 
  15   2   5        0.00        2.60      8.00 o 
  16   2   5        0.47        3.61      5.21 o 
  17   2   5       39.79       41.83      9.12 o 
  18   2   5        0.33        4.65      6.36 o 
  19   2   5       13.81       12.79      9.32 o 
  20   2   5       14.49       15.60     14.13 o 
  21   2   5       10.12       19.87     12.34 o 
  22   2   5        8.22       11.76     11.61 o 
  23   2   5       22.00       16.09     11.41 o 
  24   2   5       42.71        2.31     20.33 o 
  25   2   5       16.16       26.74     31.32 o 
 -29   3   5       13.00       -5.28     18.14 o 
 -28   3   5       20.15       59.45     22.85 o 
 -27   3   5        0.09       -0.17     13.78 o 
 -26   3   5        0.03        6.09     13.55 o 
 -25   3   5        0.57        5.26     15.64 o 
 -24   3   5       32.32       50.64     18.60 o 
 -23   3   5       85.98      138.67     25.35 o 
 -22   3   5        1.43       -5.07     11.61 o 
 -21   3   5        1.27        5.52      7.84 o 
 -20   3   5       65.27       78.42     11.04 o 
 -19   3   5        3.58       -5.46      6.23 o 
 -18   3   5       12.80       30.70      8.45 o 
 -17   3   5      273.50      290.86     18.97 o 
 -16   3   5       74.64       87.20     10.01 o 
 -15   3   5      140.06      170.65     13.93 o 
 -14   3   5       86.53      106.10     10.44 o 
 -13   3   5      210.36      227.65     13.96 o 
 -12   3   5        0.06        5.62      5.84 o 
 -11   3   5        2.56        4.52      5.55 o 
 -10   3   5       93.20       92.76     10.39 o 
  -9   3   5      871.28      915.68     36.85 o 
  -8   3   5      853.41      867.19     34.84 o 
  -7   3   5      562.24      584.59     22.07 o 
  -6   3   5      100.86      131.76      9.28 o 
  -5   3   5      395.75      421.75     15.61 o 
  -4   3   5      169.92      182.78      8.82 o 
  -3   3   5       35.78       48.84      5.74 o 
  -2   3   5      290.11      331.54     19.29 o 
  -1   3   5      582.77      661.99     20.58 o 
   0   3   5       56.69       43.52      4.35 o 
   1   3   5       90.16      123.70      8.38 o 
   2   3   5       31.10       19.79      7.75 o 
   3   3   5     1480.17     1511.71     47.78 o 
   4   3   5      406.35      433.40     16.22 o 
   5   3   5       56.88       58.96      5.43 o 
   6   3   5      140.84      158.75     10.13 o 
   7   3   5       85.22       88.29      7.51 o 
   8   3   5       15.57       15.29      4.76 o 
   9   3   5      411.59      441.22     20.22 o 
  10   3   5       85.03       54.58     11.83 o 
  11   3   5        1.29       -5.39      6.02 o 
  12   3   5      374.11      369.19     23.87 o 
  13   3   5       37.07       59.19      8.40 o 
  14   3   5       24.29       30.22      7.08 o 
  15   3   5      101.71      106.02     11.16 o 
  16   3   5       13.07       33.02      7.89 o 
  17   3   5       12.15        1.08      7.04 o 
  18   3   5        0.01       -2.02      7.96 o 
  19   3   5       64.72       91.12     17.55 o 
  20   3   5        0.90       -0.96      8.64 o 
  21   3   5        1.40        0.61      8.33 o 
  22   3   5        5.59       21.43     11.73 o 
  23   3   5       18.11        1.23     13.55 o 
  24   3   5       30.15       39.94     20.79 o 
  25   3   5       12.27       24.19     22.77 o 
 -28   4   5       22.15       35.82     19.89 o 
 -27   4   5       12.41       22.51     17.49 o 
 -26   4   5       20.45       39.51     19.12 o 
 -25   4   5        3.06        8.10     14.35 o 
 -24   4   5        8.70        1.90     12.30 o 
 -23   4   5        0.70       14.54     12.64 o 
 -22   4   5        0.00        3.01      9.66 o 
 -21   4   5       65.09       82.55     19.85 o 
 -20   4   5      106.59      130.78     22.57 o 
 -19   4   5        7.65        5.14     17.02 o 
 -18   4   5       59.17       48.52     12.07 o 
 -17   4   5      318.72      286.65     18.18 o 
 -16   4   5      288.73      211.88     15.29 o 
 -15   4   5       83.95       91.46     11.52 o 
 -14   4   5      374.56      345.05     18.87 o 
 -13   4   5      357.80      361.60     18.30 o 
 -12   4   5       19.37       36.87      6.96 o 
 -11   4   5      475.01      490.64     22.34 o 
 -10   4   5       70.08       65.18      7.58 o 
  -9   4   5      608.23      628.90     24.57 o 
  -8   4   5        0.03       -4.31      4.31 o 
  -7   4   5        1.35       -4.68      4.68 o 
  -6   4   5      185.43      150.86     12.47 o 
  -5   4   5      333.24      387.19     16.63 o 
  -4   4   5     2278.97     2456.79     79.23 o 
  -3   4   5     1221.87     1278.71     41.14 o 
  -2   4   5       36.02       43.23      5.79 o 
  -1   4   5      886.47     1108.47     93.05 o 
   0   4   5     1747.66     1942.50     60.29 o 
   1   4   5       57.18       52.97      6.01 o 
   2   4   5       84.36       64.76      6.10 o 
   3   4   5       46.06       43.57      5.31 o 
   4   4   5       11.00       14.86      7.20 o 
   5   4   5       79.01       85.11      7.70 o 
   6   4   5        6.87       10.78      4.63 o 
   7   4   5      241.07      245.88     13.87 o 
   8   4   5      151.44      149.07     11.57 o 
   9   4   5       42.89       56.97     11.62 o 
  10   4   5       30.22       17.45      6.42 o 
  11   4   5       97.16       97.57     10.36 o 
  12   4   5       97.75       98.50     11.28 o 
  13   4   5      217.29      192.62     15.47 o 
  14   4   5      114.23      139.07     12.40 o 
  15   4   5        0.00       25.48     11.48 o 
  16   4   5      131.08       99.29     15.11 o 
  17   4   5       11.13       16.48      9.17 o 
  18   4   5       14.67       27.80     12.33 o 
  19   4   5      120.73      115.12     16.76 o 
  20   4   5        2.27       10.99     16.74 o 
  21   4   5        0.47       18.02     15.62 o 
  22   4   5        3.17       27.23     15.40 o 
  23   4   5        6.08       25.79     16.40 o 
  24   4   5        0.02       22.44     18.63 o 
 -28   5   5        0.19      -17.69     18.32 o 
 -27   5   5        0.88      -13.60     19.59 o 
 -26   5   5       12.02       38.19     18.94 o 
 -25   5   5        5.93        3.12     12.19 o 
 -24   5   5        2.67      -14.59     16.76 o 
 -23   5   5       57.59       56.04     19.95 o 
 -22   5   5       75.52      123.40     33.91 o 
 -21   5   5      108.18      122.48     29.60 o 
 -20   5   5       42.24       38.52     14.98 o 
 -19   5   5       18.69       20.10     12.87 o 
 -18   5   5        1.17       -1.06      9.28 o 
 -17   5   5       74.94       80.00     16.96 o 
 -16   5   5      351.90      305.52     21.93 o 
 -15   5   5       61.50       50.95      9.26 o 
 -14   5   5      385.99      340.53     19.48 o 
 -13   5   5      495.56      483.22     24.14 o 
 -12   5   5      788.78      780.81     32.69 o 
 -11   5   5      104.90       98.89      9.00 o 
 -10   5   5        0.00        7.06      6.21 o 
  -9   5   5       78.73       90.91      8.72 o 
  -8   5   5      125.39      122.04     10.13 o 
  -7   5   5      201.14      203.58     12.48 o 
  -6   5   5       18.38       12.41      6.06 o 
  -5   5   5      258.77      261.26     18.81 o 
  -4   5   5     1770.02     1800.10     69.69 o 
  -3   5   5      384.13      383.79     17.13 o 
  -2   5   5        8.74       25.97      9.17 o 
  -1   5   5     1381.17     1631.07    133.53 o 
   0   5   5      781.65      819.72     32.72 o 
   1   5   5      328.66      302.96     15.38 o 
   2   5   5      388.99      391.82     18.08 o 
   3   5   5      392.79      365.35     17.84 o 
   4   5   5      103.23       99.47      8.49 o 
   5   5   5        0.04       12.83      5.38 o 
   6   5   5      149.91      157.26     14.39 o 
   7   5   5     1123.98     1092.26     59.68 o 
   8   5   5      316.32      327.78     26.38 o 
   9   5   5      169.15      178.35     14.75 o 
  10   5   5      156.47      145.67     12.11 o 
  11   5   5      207.01      175.50     19.91 o 
  12   5   5       11.63        8.78      6.16 o 
  13   5   5      222.35      195.39     15.48 o 
  14   5   5       23.54       10.91      7.76 o 
  15   5   5       61.91       65.84     12.44 o 
  16   5   5       82.78       66.44     12.95 o 
  17   5   5        3.82       32.64     13.53 o 
  18   5   5       95.77       99.22     15.93 o 
  19   5   5        2.45        3.39     12.31 o 
  20   5   5        8.05        0.66     12.54 o 
  21   5   5       20.38       15.52     13.35 o 
  22   5   5        0.40       12.24     20.47 o 
  23   5   5        4.03        8.31     20.43 o 
 -27   6   5        4.39       38.87     24.98 o 
 -26   6   5       26.44       19.51     21.08 o 
 -25   6   5      198.37      246.53     40.25 o 
 -24   6   5       56.90       61.91     22.32 o 
 -23   6   5        7.87       -0.44     11.10 o 
 -22   6   5       36.05       57.96     28.24 o 
 -21   6   5       62.69       85.08     20.73 o 
 -20   6   5       11.49        8.97     12.33 o 
 -19   6   5       93.77      119.79     23.25 o 
 -18   6   5        1.24        3.41     12.47 o 
 -17   6   5       19.80       32.04     14.09 o 
 -16   6   5      214.22      225.44     26.89 o 
 -15   6   5        1.34       18.37      7.46 o 
 -14   6   5      294.50      285.60     27.58 o 
 -13   6   5        3.82       13.09     13.55 o 
 -12   6   5     1936.71     1781.61     86.19 o 
 -11   6   5      222.75      200.31     14.53 o 
 -10   6   5        3.31        8.15      4.64 o 
  -9   6   5        6.49       19.28      8.35 o 
  -8   6   5        2.33       10.44      5.76 o 
  -7   6   5       23.85       17.77      5.47 o 
  -6   6   5        2.37        8.42      4.64 o 
  -5   6   5       16.69       15.28      5.29 o 
  -4   6   5      113.07      117.34     11.05 o 
  -3   6   5       10.39       10.20      6.75 o 
  -2   6   5      236.21      240.00     17.36 o 
  -1   6   5     1654.30     1840.90    135.77 o 
   0   6   5       38.27       39.42     10.82 o 
   1   6   5       64.09       77.54     10.29 o 
   2   6   5      252.48      220.59     16.39 o 
   3   6   5       42.47       55.32     10.84 o 
   4   6   5      217.15      217.34     16.79 o 
   5   6   5      102.60       98.27     11.33 o 
   6   6   5      416.40      316.28     32.35 o 
   7   6   5     1854.48     1656.39     83.09 o 
   8   6   5       12.84       24.01      8.72 o 
   9   6   5      833.51      821.85     39.28 o 
  10   6   5        5.26        8.78      9.56 o 
  11   6   5       44.39       34.79     11.34 o 
  12   6   5        1.46       21.15      8.12 o 
  13   6   5       21.95       30.58      9.19 o 
  14   6   5        0.01       12.05     15.26 o 
  15   6   5      149.13      140.80     17.48 o 
  16   6   5       99.52      110.36     16.71 o 
  17   6   5       26.27       53.04     30.83 o 
  18   6   5       55.71      105.17     22.08 o 
  19   6   5       78.10      100.91     23.16 o 
  20   6   5       66.55       47.51     19.00 o 
  21   6   5        0.26       48.15     19.12 o 
  22   6   5       19.78       30.53     21.53 o 
  23   6   5        0.19        3.94     15.48 o 
 -26   7   5        1.14      -15.71     18.42 o 
 -25   7   5        1.69        7.76     15.69 o 
 -24   7   5        5.27        0.43     14.61 o 
 -23   7   5       42.17       50.83     20.56 o 
 -22   7   5       94.97      115.83     27.99 o 
 -21   7   5      124.90      159.63     30.19 o 
 -20   7   5       66.93      104.22     24.37 o 
 -19   7   5        3.33       15.66     13.89 o 
 -18   7   5        6.35       18.93     13.80 o 
 -17   7   5       27.89       44.76     46.86 o 
 -16   7   5        0.08       30.37     16.03 o 
 -15   7   5        1.90       14.12     11.87 o 
 -14   7   5      245.02      239.86     25.93 o 
 -13   7   5       65.55       71.56     13.29 o 
 -12   7   5      396.37      368.83     31.88 o 
 -11   7   5       59.28       74.09     11.73 o 
 -10   7   5       95.27      101.32     12.89 o 
  -9   7   5        7.23       10.64      5.00 o 
  -8   7   5        4.98        6.96      7.11 o 
  -7   7   5       10.08       13.44      5.95 o 
  -6   7   5       37.87       52.45      8.08 o 
  -5   7   5      157.08      129.97     12.65 o 
  -4   7   5      468.26      435.66     26.18 o 
  -3   7   5      133.74      144.15     13.66 o 
  -2   7   5       39.63       36.67      7.89 o 
  -1   7   5      363.37      406.69     42.94 o 
   0   7   5       75.70       77.84      9.58 o 
   1   7   5        3.11       15.68      7.42 o 
   2   7   5      251.72      261.51     19.77 o 
   3   7   5       13.86       15.24      6.02 o 
   4   7   5      153.08      176.50     13.43 o 
   5   7   5       94.77      123.89     11.39 o 
   6   7   5       76.79       99.13     12.72 o 
   7   7   5      343.53      363.81     23.88 o 
   8   7   5       32.39       41.55      7.99 o 
   9   7   5      293.71      303.36     19.54 o 
  10   7   5        8.90        5.34      4.96 o 
  11   7   5      109.65      116.17     14.13 o 
  12   7   5       37.74       37.32     10.04 o 
  13   7   5       66.48      102.44     16.85 o 
  14   7   5        0.13       -2.98      7.41 o 
  15   7   5       27.40       31.43     14.01 o 
  16   7   5        4.50        5.64     11.23 o 
  17   7   5       10.61       -2.43     11.03 o 
  18   7   5       76.37      131.49     25.40 o 
  19   7   5      160.83      172.20     29.92 o 
  20   7   5       11.01       26.05     16.07 o 
  21   7   5        0.45        1.60     15.02 o 
  22   7   5        1.01      -22.62     22.62 o 
 -25   8   5        2.58      -18.88     18.88 o 
 -24   8   5        0.26        2.00     15.81 o 
 -23   8   5       16.88       22.96     18.33 o 
 -22   8   5        6.43       17.35     20.22 o 
 -21   8   5        8.40       13.82     15.40 o 
 -20   8   5       18.55       27.34     16.91 o 
 -19   8   5       38.29       38.08     18.35 o 
 -18   8   5        8.41       -9.22     14.11 o 
 -17   8   5        6.37        8.53     12.21 o 
 -16   8   5       36.04       36.85     15.47 o 
 -15   8   5      282.47      292.41     34.30 o 
 -14   8   5      201.81      222.74     29.04 o 
 -13   8   5      313.49      336.10     33.11 o 
 -12   8   5        1.35        3.21      9.21 o 
 -11   8   5       43.41       45.03      9.49 o 
 -10   8   5        8.29       -0.57      5.45 o 
  -9   8   5        3.36       13.24      8.46 o 
  -8   8   5       13.08        7.00      7.29 o 
  -7   8   5       84.89       84.54     13.26 o 
  -6   8   5      122.14      118.75     11.90 o 
  -5   8   5      442.79      417.13     24.05 o 
  -4   8   5      517.38      471.12     30.19 o 
  -3   8   5       17.86       34.37      8.45 o 
  -2   8   5       19.66       24.00      7.29 o 
  -1   8   5     1187.51     1434.54    164.30 o 
   0   8   5      286.80      297.05     20.52 o 
   1   8   5      123.93      119.34     13.47 o 
   2   8   5      177.75      173.39     15.20 o 
   3   8   5       87.72       90.86     11.16 o 
   4   8   5        7.70       26.03     10.82 o 
   5   8   5       20.26       32.79      8.20 o 
   6   8   5        0.89       17.51     11.72 o 
   7   8   5        1.95       11.43      6.30 o 
   8   8   5       56.66       82.00     11.16 o 
   9   8   5       48.90       71.17      9.54 o 
  10   8   5      105.72       97.82     13.63 o 
  11   8   5        0.11        2.13      6.63 o 
  12   8   5        2.96       -0.36      8.77 o 
  13   8   5       54.68       54.89     16.00 o 
  14   8   5        5.58       30.92     13.64 o 
  15   8   5        4.37       20.20     13.43 o 
  16   8   5        8.30        3.87     10.93 o 
  17   8   5        1.41        1.25     11.63 o 
  18   8   5        7.32       -2.23     13.46 o 
  19   8   5        9.88       25.17     17.19 o 
  20   8   5        4.71       -1.92     20.89 o 
  21   8   5        0.22       -9.04     20.93 o 
 -23   9   5       28.03        8.10     16.37 o 
 -22   9   5        1.05       17.00     17.52 o 
 -21   9   5        0.08        0.92     12.56 o 
 -20   9   5        0.22        3.88     13.63 o 
 -19   9   5       22.32        7.01     13.90 o 
 -18   9   5        0.75        1.52     11.46 o 
 -17   9   5       21.09       20.47     16.08 o 
 -16   9   5       32.86       46.17     17.81 o 
 -15   9   5        8.21       40.69     21.75 o 
 -14   9   5       18.17       25.76     17.99 o 
 -13   9   5       11.25       24.99     13.52 o 
 -12   9   5        0.01        3.05      9.11 o 
 -11   9   5       22.61       20.23     11.55 o 
 -10   9   5        3.21        1.02      6.74 o 
  -9   9   5       23.02       12.92     10.75 o 
  -8   9   5        0.19       11.09     10.91 o 
  -7   9   5        0.14        4.43      9.90 o 
  -6   9   5       33.30       25.62      6.96 o 
  -5   9   5        7.86       -2.70      5.76 o 
  -4   9   5       20.13       25.13      8.14 o 
  -3   9   5        2.96        3.18      6.20 o 
  -2   9   5       16.63        9.10      8.88 o 
  -1   9   5      301.33      415.77     48.42 o 
   0   9   5      147.63      135.41     15.07 o 
   1   9   5       73.25       86.88     11.90 o 
   2   9   5      226.12      192.15     22.05 o 
   3   9   5        9.62       17.34      7.92 o 
   4   9   5        9.25        2.45      8.56 o 
   5   9   5        0.88       10.92      6.54 o 
   6   9   5       11.45       15.91      8.16 o 
   7   9   5       13.07       17.10      9.26 o 
   8   9   5        0.98        3.73      7.72 o 
   9   9   5      135.94      152.81     17.00 o 
  10   9   5       58.28       65.13     16.71 o 
  11   9   5       32.53       61.09     29.59 o 
  12   9   5       10.66        9.10     11.39 o 
  13   9   5        1.87       36.79     16.08 o 
  14   9   5        2.00       11.71     12.34 o 
  15   9   5       11.39        5.95     12.49 o 
  16   9   5        2.96       24.13     15.60 o 
  17   9   5       22.83       20.23     27.26 o 
  18   9   5        0.01       31.27     19.94 o 
  19   9   5        1.15       28.08     21.78 o 
 -22  10   5        5.00       15.01     17.81 o 
 -21  10   5       49.88       70.88     25.92 o 
 -20  10   5        0.55        8.13     15.24 o 
 -19  10   5        1.38       23.64     17.52 o 
 -18  10   5        1.42       -9.46     14.93 o 
 -17  10   5        7.84       43.83     18.91 o 
 -16  10   5        2.79       24.67     18.09 o 
 -15  10   5        0.00      -17.14     17.14 o 
 -14  10   5        1.07       41.04     31.08 o 
 -13  10   5       88.54      110.24     22.49 o 
 -12  10   5       27.78       61.16     18.47 o 
 -11  10   5       57.27       84.42     20.95 o 
 -10  10   5       33.99       18.83      9.61 o 
  -9  10   5       24.06       18.72     11.35 o 
  -8  10   5       36.51       53.15     12.35 o 
  -7  10   5       12.05       11.44      9.56 o 
  -6  10   5        8.47        7.85     10.25 o 
  -5  10   5       10.28       27.64     24.37 o 
  -4  10   5        1.35       -2.99      8.65 o 
  -3  10   5        5.97       12.23      8.08 o 
  -2  10   5        0.38       -3.17      6.51 o 
  -1  10   5       62.74       99.33     18.80 o 
   0  10   5        1.30       -4.57      8.17 o 
   1  10   5       37.34       45.70      9.93 o 
   2  10   5       28.89       32.30      9.78 o 
   3  10   5        0.06       -5.67      7.08 o 
   4  10   5       43.35       38.17     11.48 o 
   5  10   5       10.04        8.70      7.38 o 
   6  10   5       31.36       35.16      9.63 o 
   7  10   5        6.64       19.44     26.77 o 
   8  10   5       11.18       11.87     12.36 o 
   9  10   5       32.47       32.11     13.91 o 
  10  10   5        5.94       17.64     18.04 o 
  11  10   5       11.45       41.70     17.25 o 
  12  10   5        2.90        5.18     11.59 o 
  13  10   5        0.24        7.07     12.31 o 
  14  10   5        1.71        2.93     11.68 o 
  15  10   5        0.02       15.14     26.22 o 
  16  10   5        6.33       19.05     18.36 o 
  17  10   5        0.30        3.16     15.75 o 
 -20  11   5        1.06      -36.62     45.78 o 
 -19  11   5        3.69       -3.26     14.36 o 
 -18  11   5        1.12        0.19     17.89 o 
 -17  11   5        0.43       -1.25     12.74 o 
 -16  11   5        5.26       42.25     19.91 o 
 -15  11   5        2.93       39.60     17.94 o 
 -14  11   5        5.19        8.15     13.30 o 
 -13  11   5       12.23      -14.97     14.97 o 
 -12  11   5       21.82       63.32     28.63 o 
 -11  11   5       48.80       59.41     22.38 o 
 -10  11   5        0.95       -9.36     14.80 o 
  -9  11   5       11.93      -14.61     14.61 o 
  -8  11   5        1.01       -2.89     15.26 o 
  -7  11   5       59.13       47.60     17.32 o 
  -6  11   5        2.13      -11.10     16.58 o 
  -5  11   5       53.01       43.47     15.82 o 
  -4  11   5        1.35        6.86      9.90 o 
  -3  11   5       15.02       66.79     20.04 o 
  -2  11   5       40.72       53.21     13.13 o 
  -1  11   5       38.29       45.45     15.59 o 
   0  11   5        6.07       -1.20      7.55 o 
   1  11   5        0.31       -0.76      7.76 o 
   2  11   5        4.28       -6.37      7.88 o 
   3  11   5       61.71       59.00     15.62 o 
   4  11   5       13.30       -2.93      8.14 o 
   5  11   5       15.18       11.45     15.62 o 
   6  11   5        1.56       -6.50     13.25 o 
   7  11   5       14.42       28.79     15.26 o 
   8  11   5       44.32       25.64     22.48 o 
   9  11   5        8.57        4.22     13.87 o 
  10  11   5        3.70      -13.21     14.87 o 
  11  11   5        4.70       47.43     34.75 o 
  12  11   5        0.00       23.45     16.09 o 
  13  11   5        0.61       -9.37     13.37 o 
  14  11   5        0.29       22.06     18.44 o 
  15  11   5        3.95       24.16     24.48 o 
 -17  12   5        1.67        6.32     15.53 o 
 -16  12   5        0.70       24.86     21.10 o 
 -15  12   5       13.49       28.84     19.04 o 
 -14  12   5        2.69        8.34     15.00 o 
 -13  12   5        2.46        2.77     12.65 o 
 -12  12   5        1.80        8.96     16.63 o 
 -11  12   5        1.41        3.60     14.62 o 
 -10  12   5        3.31       13.80     21.02 o 
  -9  12   5        7.59       15.47     19.32 o 
  -8  12   5       17.09       25.82     25.64 o 
  -7  12   5       77.24      120.18     66.09 o 
  -6  12   5       24.24       27.69     28.30 o 
  -5  12   5      105.98      118.53     29.74 o 
  -4  12   5        2.85       -9.57     10.24 o 
  -3  12   5        0.38        4.20     12.97 o 
  -2  12   5       10.15       17.42     12.69 o 
  -1  12   5       15.43       56.62     35.44 o 
   0  12   5       84.28       80.64     16.43 o 
   1  12   5        0.92       10.93      9.98 o 
   2  12   5       76.14       94.11     19.26 o 
   3  12   5       16.05       10.85     12.97 o 
   4  12   5        3.66       31.59     16.59 o 
   5  12   5        1.99      -10.56     17.29 o 
   6  12   5        0.08        1.53     20.50 o 
   7  12   5        0.00        2.85     14.76 o 
   8  12   5        2.85      -16.76     16.76 o 
   9  12   5       11.51       32.47     20.49 o 
  10  12   5        0.01       27.51     16.26 o 
  11  12   5        1.69       24.59     17.74 o 
  12  12   5        2.43       32.36     25.58 o 
  13  12   5        0.11       16.35     25.02 o 
 -13  13   5        2.86       -6.69     15.71 o 
 -12  13   5        1.97      -15.88     18.10 o 
 -11  13   5        0.85       22.43     19.59 o 
 -10  13   5       42.33       66.00     25.28 o 
  -9  13   5        6.61       -6.62     20.40 o 
  -8  13   5        8.11       20.71     17.96 o 
  -7  13   5        2.06        7.83     17.65 o 
  -6  13   5        9.25       18.81     38.91 o 
  -5  13   5        0.97       23.04     22.70 o 
  -4  13   5        2.69       12.75     13.82 o 
  -3  13   5       41.66       16.34     14.39 o 
  -2  13   5        8.12       36.90     17.09 o 
  -1  13   5        0.36        7.59     14.53 o 
   0  13   5        6.55       -8.39     17.52 o 
   1  13   5        1.14        0.60     19.77 o 
   2  13   5       17.19      -19.10     19.10 o 
   4  13   5        0.83       40.80     35.69 o 
   5  13   5        2.08        2.85     20.24 o 
   6  13   5        1.07       27.36     29.56 o 
   7  13   5        8.37       35.46     24.73 o 
   8  13   5        0.11       49.14     27.41 o 
   9  13   5        0.38       18.61     24.81 o 
  -7  14   5        7.90       29.86     33.37 o 
  -5  14   5       19.21       56.86     38.22 o 
  -4  14   5        1.30       58.58     43.06 o 
   0  14   5        0.25        3.98     25.08 o 
   1  14   5       16.99       24.22     34.37 o 
   3  14   5        2.57        7.30     30.12 o 
 -29   0   6        6.01       16.72     35.76 o 
 -28   0   6        2.69      -12.27     32.71 o 
 -27   0   6        0.08        1.00     18.78 o 
 -26   0   6        7.22       44.13     44.85 o 
 -25   0   6       31.06       20.74     20.06 o 
 -24   0   6        0.16       -6.50     12.34 o 
 -23   0   6       84.63       68.33     22.15 o 
 -22   0   6        5.09        2.15      9.95 o 
 -21   0   6      121.26      148.37     31.36 o 
 -20   0   6       23.66       14.72     12.46 o 
 -19   0   6     1080.88      984.99     75.61 o 
 -18   0   6        0.13        7.34     10.22 o 
 -17   0   6       75.84      111.66     20.34 o 
 -16   0   6       43.53       54.92     13.65 o 
 -15   0   6       89.06       78.40     15.02 o 
 -14   0   6       20.56       24.48      9.96 o 
 -13   0   6      452.84      439.13     31.24 o 
 -12   0   6        2.25       25.28      9.74 o 
 -11   0   6      392.65      423.00     29.54 o 
 -10   0   6      245.47      261.78     20.12 o 
  -9   0   6       20.17       22.33      6.91 o 
  -8   0   6       42.36       40.27      7.75 o 
  -7   0   6      259.50      317.01     19.96 o 
  -6   0   6     1877.56     1969.07    146.93 o 
  -5   0   6       37.73       43.60      5.58 o 
  -4   0   6      558.35      541.99     30.88 o 
  -3   0   6      183.01      159.26     22.94 o 
  -2   0   6     1498.81     1571.86    102.90 o 
  -1   0   6       91.23       93.48     16.53 o 
   0   0   6      202.08      215.81     22.80 o 
   1   0   6     1036.14     1050.73     70.79 o 
   2   0   6      757.04      773.84     57.99 o 
   3   0   6      495.38      544.77     41.85 o 
   4   0   6       76.38       80.70      9.60 o 
   5   0   6      281.99      257.90     15.16 o 
   6   0   6      275.00      284.09     17.43 o 
   7   0   6      202.60      173.32     14.87 o 
   8   0   6      447.99      454.19     31.45 o 
   9   0   6       18.14       21.46     10.72 o 
  10   0   6        0.07       -6.84      8.65 o 
  11   0   6      257.34      241.87     24.44 o 
  12   0   6        7.16       -0.85     14.66 o 
  13   0   6     1028.22     1005.36     70.89 o 
  14   0   6       31.93       17.68     11.85 o 
  15   0   6      101.88      110.87     21.17 o 
  16   0   6      120.21      139.95     23.63 o 
  17   0   6        0.02       -0.36      9.84 o 
  18   0   6        0.90       17.59     12.37 o 
  19   0   6        0.13        8.50     11.99 o 
  20   0   6        8.02       61.16     43.02 o 
  21   0   6        7.63       22.32     20.33 o 
  22   0   6       29.61       27.19     22.65 o 
  23   0   6        1.05        3.77     18.70 o 
  24   0   6        4.17      -26.54     34.10 o 
 -29   1   6        2.29        7.86     22.82 o 
 -28   1   6       18.26       29.09     21.94 o 
 -27   1   6        4.03       -3.19     13.96 o 
 -26   1   6        1.72        1.05     10.51 o 
 -25   1   6        1.10       -2.56      9.90 o 
 -24   1   6       44.13       33.45     11.03 o 
 -23   1   6       95.43       73.25     16.33 o 
 -22   1   6        2.80       -8.14      9.21 o 
 -21   1   6        1.77       -2.38      9.93 o 
 -20   1   6      179.54      197.94     19.97 o 
 -19   1   6        5.85        4.53     10.37 o 
 -18   1   6      703.80      678.61     38.55 o 
 -17   1   6       33.67       37.65     10.87 o 
 -16   1   6      135.72      160.89     15.13 o 
 -15   1   6       37.51       53.61     11.60 o 
 -14   1   6        0.00        1.53      6.70 o 
 -13   1   6       49.16       58.29      8.14 o 
 -12   1   6       56.55       91.77      9.10 o 
 -11   1   6      409.88      434.58     21.63 o 
 -10   1   6      313.00      333.24     17.03 o 
  -9   1   6      873.26      837.83     39.83 o 
  -8   1   6      814.81      793.97     28.94 o 
  -7   1   6       84.46       71.94      6.42 o 
  -6   1   6      409.44      407.55     18.67 o 
  -5   1   6      363.11      353.24     13.45 o 
  -4   1   6      406.91      394.41     23.14 o 
  -3   1   6        9.18       24.90      6.64 o 
  -2   1   6       43.27       45.76      7.64 o 
  -1   1   6      927.56      958.43     29.42 o 
   0   1   6       43.40       41.85      7.17 o 
   1   1   6       25.04       20.93      8.85 o 
   2   1   6        7.47        8.69      8.67 o 
   3   1   6      382.60      342.89     20.35 o 
   4   1   6      303.20      253.29     15.82 o 
   5   1   6      531.90      522.38     23.66 o 
   6   1   6      152.92      143.42     10.32 o 
   7   1   6       98.70      110.95      8.13 o 
   8   1   6      221.88      206.05     12.27 o 
   9   1   6       13.57       25.25      8.39 o 
  10   1   6        0.01       12.29     12.47 o 
  11   1   6       10.93        5.52      8.59 o 
  12   1   6        4.34       13.27      8.19 o 
  13   1   6      160.50      141.14     14.32 o 
  14   1   6      465.05      450.61     25.96 o 
  15   1   6        8.44        7.44      6.16 o 
  16   1   6       81.43       76.79     11.23 o 
  17   1   6        1.24       -2.71      6.23 o 
  18   1   6       68.93       64.51     13.64 o 
  19   1   6        5.47       19.12     15.15 o 
  20   1   6        3.74       19.08     16.14 o 
  21   1   6        0.04        8.91      9.66 o 
  22   1   6       34.31       33.32     15.15 o 
  23   1   6       47.81       78.97     39.10 o 
  24   1   6       21.84       -7.56     31.78 o 
 -29   2   6        4.57       -6.39     26.08 o 
 -28   2   6        5.49       23.85     22.28 o 
 -27   2   6        5.69        2.77     15.00 o 
 -26   2   6       11.78       11.00     13.56 o 
 -25   2   6        2.90        9.35     14.54 o 
 -24   2   6        0.72       -1.11      9.81 o 
 -23   2   6       17.75       11.19      9.55 o 
 -22   2   6       39.18       53.13     10.60 o 
 -21   2   6       40.08       42.53     12.46 o 
 -20   2   6       17.76        4.26      6.91 o 
 -19   2   6       17.40       16.28      7.78 o 
 -18   2   6        5.97       16.44      7.68 o 
 -17   2   6        8.29       16.08      9.67 o 
 -16   2   6       39.88       71.39     10.92 o 
 -15   2   6      520.54      525.28     30.30 o 
 -14   2   6      361.92      366.28     22.41 o 
 -13   2   6        0.31       11.14      6.23 o 
 -12   2   6       43.87       64.17      8.34 o 
 -11   2   6      411.96      366.82     18.44 o 
 -10   2   6       58.48       82.36     13.03 o 
  -9   2   6      400.63      428.68     22.23 o 
  -8   2   6       23.05       37.50     11.21 o 
  -7   2   6      540.50      563.88     21.97 o 
  -6   2   6       57.54       78.59     11.60 o 
  -5   2   6       85.02       91.82      5.85 o 
  -4   2   6      193.93      187.29     10.39 o 
  -3   2   6      132.69      127.88      8.84 o 
  -2   2   6       76.57       74.00      6.94 o 
  -1   2   6        7.21       -1.05      5.31 o 
   0   2   6        4.33       13.67      6.43 o 
   1   2   6       86.26       88.70      9.26 o 
   2   2   6       90.33       87.42      8.12 o 
   3   2   6      415.43      368.17     19.28 o 
   4   2   6      414.55      442.14     22.01 o 
   5   2   6      401.88      423.21     22.00 o 
   6   2   6      106.36      128.47     11.33 o 
   7   2   6       19.76       18.48      5.98 o 
   8   2   6      170.72      181.15     11.80 o 
   9   2   6      132.23      112.78      9.17 o 
  10   2   6       15.46       21.86      5.65 o 
  11   2   6       63.35       72.37      8.87 o 
  12   2   6       16.98       19.23      7.68 o 
  13   2   6       22.48       33.83      8.81 o 
  14   2   6       71.78       72.60     11.19 o 
  15   2   6       35.54       49.59     10.59 o 
  16   2   6        7.40        8.93      7.74 o 
  17   2   6       41.60       39.00     12.06 o 
  18   2   6       62.56       24.74      8.46 o 
  19   2   6       20.78       34.52     14.17 o 
  20   2   6        0.02       -6.15     10.94 o 
  21   2   6        3.35       -1.97      9.70 o 
  22   2   6        9.45        7.47     16.38 o 
  23   2   6        1.26       -9.30     31.88 o 
  24   2   6        1.91      115.18     51.15 o 
 -28   3   6        2.33       -3.23     17.93 o 
 -27   3   6        8.52       -6.70     14.14 o 
 -26   3   6       14.31       18.44     18.67 o 
 -25   3   6        0.41       16.29     14.21 o 
 -24   3   6       36.44       77.44     23.27 o 
 -23   3   6        3.40       -0.82     10.49 o 
 -22   3   6       24.23       59.70     35.98 o 
 -21   3   6        1.23        6.39      6.98 o 
 -20   3   6        3.65        8.99      6.95 o 
 -19   3   6        2.28       17.70      9.20 o 
 -18   3   6       35.96       38.08      8.66 o 
 -17   3   6      115.20      112.15     15.14 o 
 -16   3   6       22.70       22.42     10.40 o 
 -15   3   6      308.52      276.14     22.16 o 
 -14   3   6        7.25        9.66      7.38 o 
 -13   3   6      825.00      793.28     44.46 o 
 -12   3   6       15.87       36.88      9.24 o 
 -11   3   6      463.21      470.78     22.26 o 
 -10   3   6      296.36      289.11     18.70 o 
  -9   3   6        1.66       23.03      6.85 o 
  -8   3   6       34.80       42.36      6.28 o 
  -7   3   6        1.08        8.72      5.10 o 
  -6   3   6       29.09       54.41      6.06 o 
  -5   3   6      215.11      220.76     11.88 o 
  -4   3   6        1.76       10.49      4.23 o 
  -3   3   6      277.97      311.02     12.82 o 
  -2   3   6        0.16        5.79      5.55 o 
  -1   3   6      108.62      103.86      7.08 o 
   0   3   6       66.56       88.13     10.06 o 
   1   3   6       12.41       22.55     10.18 o 
   2   3   6      305.88      229.62     15.24 o 
   3   3   6      193.18      199.66      8.98 o 
   4   3   6       80.10       67.43      7.74 o 
   5   3   6      143.08      134.37     17.34 o 
   6   3   6      606.42      635.97     24.84 o 
   7   3   6      347.71      328.05     16.20 o 
   8   3   6      260.51      269.10     15.37 o 
   9   3   6       60.74       56.92      7.38 o 
  10   3   6       68.83       64.31      8.27 o 
  11   3   6       31.34       34.56      7.83 o 
  12   3   6       75.79       70.28      9.45 o 
  13   3   6        0.49       -0.87      5.02 o 
  14   3   6      106.40       70.52     28.33 o 
  15   3   6       66.63       73.25     17.29 o 
  16   3   6        3.57       19.32      8.12 o 
  17   3   6        8.64       27.23     10.37 o 
  18   3   6       18.94       19.27     19.54 o 
  19   3   6        6.53        0.50      7.55 o 
  20   3   6        8.38       24.32     14.33 o 
  21   3   6       12.55       28.22     26.72 o 
  22   3   6        0.43        8.09     13.75 o 
  23   3   6        4.25       11.94     34.48 o 
 -28   4   6        0.50        7.85     15.93 o 
 -27   4   6       23.25       49.62     22.03 o 
 -26   4   6      120.36      138.17     28.52 o 
 -25   4   6       55.60       31.71     24.30 o 
 -24   4   6       92.22      118.11     25.28 o 
 -23   4   6        6.51       11.02     12.74 o 
 -22   4   6       14.69       19.83     13.73 o 
 -21   4   6        0.71       17.19     16.87 o 
 -20   4   6        2.02       16.64     12.46 o 
 -19   4   6        2.18       16.25     14.09 o 
 -18   4   6       29.44       34.53      7.73 o 
 -17   4   6       96.87       78.72      9.94 o 
 -16   4   6       80.32       96.91     10.60 o 
 -15   4   6       97.32      106.19     11.11 o 
 -14   4   6      170.32      155.40     16.48 o 
 -13   4   6     1319.16     1185.65     51.24 o 
 -12   4   6      476.74      415.98     23.42 o 
 -11   4   6       99.98       84.36     10.81 o 
 -10   4   6      131.98      107.52     13.95 o 
  -9   4   6       46.16       33.77      8.69 o 
  -8   4   6      129.85      149.24     10.43 o 
  -7   4   6       22.63       23.42      5.23 o 
  -6   4   6      415.13      381.93     18.13 o 
  -5   4   6       15.92       31.98      8.45 o 
  -4   4   6      131.38      102.95      8.26 o 
  -3   4   6      563.95      621.70     36.97 o 
  -2   4   6      925.98     1007.42     72.24 o 
  -1   4   6       16.64       19.28     10.47 o 
   0   4   6      152.49      165.69     15.10 o 
   1   4   6      129.78      128.58     11.10 o 
   2   4   6      196.13      205.33     15.68 o 
   3   4   6        9.21       15.24      4.27 o 
   4   4   6       49.67       59.48      6.47 o 
   5   4   6      326.79      302.36     15.13 o 
   6   4   6      750.62      689.74     28.68 o 
   7   4   6      272.27      268.84     15.82 o 
   8   4   6      606.40      567.76     26.35 o 
   9   4   6        1.29       -0.28      5.84 o 
  10   4   6       96.59      129.81     11.35 o 
  11   4   6       72.18       67.02     11.42 o 
  12   4   6       19.93       34.30     11.46 o 
  13   4   6        4.11        2.22      5.11 o 
  14   4   6       32.54       48.14      9.14 o 
  15   4   6        0.32       -1.96      6.80 o 
  16   4   6       19.06       31.73     10.73 o 
  17   4   6       29.67       53.88     19.73 o 
  18   4   6       35.05       36.18     12.55 o 
  19   4   6        3.39        0.39      8.40 o 
  20   4   6        8.47       -7.87     11.17 o 
  21   4   6       34.76       23.81     19.06 o 
  22   4   6       20.75       69.91     26.26 o 
  23   4   6        3.33       18.31     19.06 o 
 -27   5   6        5.21       25.37     19.45 o 
 -26   5   6        1.81       10.04     23.47 o 
 -25   5   6       23.83       24.75     17.69 o 
 -24   5   6      149.16      184.88     35.66 o 
 -23   5   6      140.33      213.39     34.26 o 
 -22   5   6       99.43       75.95     22.16 o 
 -21   5   6       31.94       20.21     18.51 o 
 -20   5   6       43.87       49.53     17.23 o 
 -19   5   6        0.34       22.31     15.51 o 
 -18   5   6        6.81       -2.07      6.50 o 
 -17   5   6        1.64       -0.84      7.64 o 
 -16   5   6       48.44       38.32     12.64 o 
 -15   5   6      567.19      653.03     34.10 o 
 -14   5   6       40.61       45.16      7.72 o 
 -13   5   6      575.97      602.90     31.19 o 
 -12   5   6       12.90       18.41      6.65 o 
 -11   5   6       12.37       26.68      7.76 o 
 -10   5   6        5.27       19.08     10.97 o 
  -9   5   6        0.84       -4.90      4.90 o 
  -8   5   6       56.63       89.03     17.32 o 
  -7   5   6      158.50      144.33     10.65 o 
  -6   5   6       63.98       57.30      7.45 o 
  -5   5   6       29.20       16.93      7.52 o 
  -4   5   6        0.07        1.37      5.62 o 
  -3   5   6      126.02      140.56     10.60 o 
  -2   5   6      300.38      339.20     21.66 o 
  -1   5   6      306.81      317.15     17.02 o 
   0   5   6       17.63        9.28      4.87 o 
   1   5   6       38.83       49.54      6.58 o 
   2   5   6      114.50      136.75     13.54 o 
   3   5   6       54.69       55.90      7.28 o 
   4   5   6        6.61        6.17      4.90 o 
   5   5   6        3.12        1.96      5.14 o 
   6   5   6       52.32       47.27      7.53 o 
   7   5   6        5.48       11.04      7.97 o 
   8   5   6      612.68      591.02     28.79 o 
   9   5   6       66.32       63.78      8.77 o 
  10   5   6      388.38      389.82     26.79 o 
  11   5   6        4.17        5.05      5.45 o 
  12   5   6        1.18        8.62      5.78 o 
  13   5   6       30.26       35.84      8.19 o 
  14   5   6       13.09       22.87      8.98 o 
  15   5   6        1.88        6.11      8.25 o 
  16   5   6        1.00       38.42     28.11 o 
  17   5   6        0.25        1.45      6.96 o 
  18   5   6       84.87       68.71     15.90 o 
  19   5   6       79.01      106.17     52.07 o 
  20   5   6       19.85       44.71     22.63 o 
  21   5   6        1.40       37.96     25.99 o 
  22   5   6        0.06      -16.22     18.51 o 
 -26   6   6        0.00       18.94     18.14 o 
 -25   6   6       49.97       85.64     31.48 o 
 -24   6   6       10.40       41.27     20.52 o 
 -23   6   6        7.56        9.38     17.09 o 
 -22   6   6       31.62       60.82     21.70 o 
 -21   6   6       28.80       10.95     13.52 o 
 -20   6   6       16.70       24.08     14.87 o 
 -19   6   6       17.04       17.07     14.30 o 
 -18   6   6       12.42        6.71     14.19 o 
 -17   6   6       66.41       54.04     16.28 o 
 -16   6   6      128.41      104.38     14.08 o 
 -15   6   6      139.13      141.33     17.18 o 
 -14   6   6       87.58       96.74     12.96 o 
 -13   6   6        0.13       -2.72      5.73 o 
 -12   6   6      217.71      219.75     15.40 o 
 -11   6   6      243.14      245.11     17.09 o 
 -10   6   6        1.41       10.90      8.21 o 
  -9   6   6       33.71       33.55      6.53 o 
  -8   6   6      101.68      118.92     20.35 o 
  -7   6   6      227.54      225.86     21.67 o 
  -6   6   6      145.42      128.79     15.11 o 
  -5   6   6        2.71       -2.15      4.98 o 
  -4   6   6       48.19       74.82      8.24 o 
  -3   6   6      235.70      281.76     18.45 o 
  -2   6   6     1772.20     2078.54    152.49 o 
  -1   6   6      209.37      252.33     17.60 o 
   0   6   6      226.99      270.90     17.47 o 
   1   6   6      174.89      157.45     16.08 o 
   2   6   6      346.70      278.16     22.24 o 
   3   6   6      230.56      196.18     13.33 o 
   4   6   6       47.98       53.59      8.31 o 
   5   6   6      189.24      188.15     14.56 o 
   6   6   6      306.72      313.33     19.58 o 
   7   6   6       88.55      126.76     12.49 o 
   8   6   6      130.85      120.43     13.22 o 
   9   6   6        1.26        4.78      7.12 o 
  10   6   6       23.39        6.90      5.15 o 
  11   6   6       54.36       45.32     14.07 o 
  12   6   6       62.77       68.86     11.48 o 
  13   6   6        0.02        9.06      7.63 o 
  14   6   6        0.32       -3.78      7.75 o 
  15   6   6       84.96       76.13     14.34 o 
  16   6   6       61.20       97.37     18.23 o 
  17   6   6        5.46        4.73     11.62 o 
  18   6   6       59.90       82.15     35.98 o 
  19   6   6        8.19       33.69     31.35 o 
  20   6   6       36.70       65.43     27.10 o 
  21   6   6        0.10      -10.39     15.99 o 
 -25   7   6        6.81       20.44     19.81 o 
 -24   7   6        1.56       -7.99     16.19 o 
 -23   7   6       94.92       90.13     32.04 o 
 -22   7   6        0.59       -9.92     14.73 o 
 -21   7   6       61.55       58.17     21.45 o 
 -20   7   6        0.04        1.84     11.66 o 
 -19   7   6       22.39       14.64     14.22 o 
 -18   7   6       45.31       52.71     27.34 o 
 -17   7   6        0.56        6.72     11.60 o 
 -16   7   6       95.51       87.86     20.13 o 
 -15   7   6        5.44        7.48      7.84 o 
 -14   7   6       29.24       28.57     13.37 o 
 -13   7   6        3.13       -7.63      7.63 o 
 -12   7   6       64.86       66.21     11.15 o 
 -11   7   6       12.39       32.59     15.22 o 
 -10   7   6      192.93      162.75     14.72 o 
  -9   7   6       20.17       35.11     15.61 o 
  -8   7   6        1.12       -0.22      7.68 o 
  -7   7   6      388.63      317.90     18.51 o 
  -6   7   6      219.45      197.36     17.44 o 
  -5   7   6       30.71       48.40     12.29 o 
  -4   7   6        8.21       27.33     11.97 o 
  -3   7   6      842.37      762.66     42.25 o 
  -2   7   6     2158.93     2033.97    162.64 o 
  -1   7   6       42.91       88.96     11.13 o 
   0   7   6      190.50      256.38     19.76 o 
   1   7   6       16.82       10.69      6.02 o 
   2   7   6      596.04      558.02     30.59 o 
   3   7   6      292.54      261.85     21.99 o 
   4   7   6       30.03       69.00     10.46 o 
   5   7   6      363.00      351.50     27.73 o 
   6   7   6      215.87      230.35     24.45 o 
   7   7   6       51.02       21.74     11.64 o 
   8   7   6       18.37        6.76      5.85 o 
   9   7   6      526.58      494.91     32.89 o 
  10   7   6       34.93       45.33      8.47 o 
  11   7   6       62.36       68.79     12.47 o 
  12   7   6        0.39       19.38      9.21 o 
  13   7   6        0.58        9.82     18.76 o 
  14   7   6       31.79       21.88     10.79 o 
  15   7   6        2.85       11.15     17.48 o 
  16   7   6        3.88       27.49     19.14 o 
  17   7   6       21.54       16.17     22.15 o 
  18   7   6       19.16       -6.76     15.04 o 
  19   7   6       10.94       17.33     18.56 o 
  20   7   6       11.59        7.52     17.32 o 
 -24   8   6        0.22       13.27     17.45 o 
 -23   8   6       27.42       26.37     19.47 o 
 -22   8   6       20.53       18.69     17.74 o 
 -21   8   6       22.07       14.42     16.05 o 
 -20   8   6        0.30       35.81     20.37 o 
 -19   8   6        1.95        5.48     12.45 o 
 -18   8   6       49.47       28.71     16.25 o 
 -17   8   6       18.52       49.06     17.71 o 
 -16   8   6        5.32        7.06     12.02 o 
 -15   8   6       12.87       21.98     13.63 o 
 -14   8   6      208.71      171.52     24.56 o 
 -13   8   6       36.03       22.03     10.67 o 
 -12   8   6       63.09       63.29     12.37 o 
 -11   8   6        0.01       13.46     13.16 o 
 -10   8   6       73.40       68.69     11.42 o 
  -9   8   6        1.26       -2.60      5.81 o 
  -8   8   6        0.06        2.62      5.52 o 
  -7   8   6       29.65       31.87      8.32 o 
  -6   8   6       56.95       54.09      8.71 o 
  -5   8   6       65.88       64.55     12.85 o 
  -4   8   6       57.48       70.45     12.97 o 
  -3   8   6      165.34      143.45     16.10 o 
  -2   8   6      643.52      719.98     58.84 o 
  -1   8   6       13.12        1.21      6.20 o 
   0   8   6       98.19       97.18     12.58 o 
   1   8   6        3.86        3.64      5.73 o 
   2   8   6      139.09      105.09     18.47 o 
   3   8   6       14.00       10.49      7.07 o 
   4   8   6        2.56       -4.61      6.09 o 
   5   8   6      423.82      352.13     36.66 o 
   6   8   6        4.82       15.37      7.75 o 
   7   8   6        7.11       13.31      8.65 o 
   8   8   6       52.78       55.28      9.42 o 
   9   8   6       51.40       49.14     11.45 o 
  10   8   6        2.69        0.18      8.05 o 
  11   8   6        0.61        5.15     12.44 o 
  12   8   6        9.06       36.10     13.96 o 
  13   8   6       14.70       48.59     22.34 o 
  14   8   6       72.86       55.30     17.64 o 
  15   8   6       29.38       38.71     29.72 o 
  16   8   6       17.32       57.33     24.63 o 
  17   8   6       66.52      114.60     32.44 o 
  18   8   6       22.97       91.22     58.10 o 
  19   8   6       43.16       46.56     24.26 o 
 -23   9   6        3.85      -15.29     21.31 o 
 -22   9   6       67.53       79.59     26.09 o 
 -21   9   6        0.13        7.83     15.69 o 
 -20   9   6       15.10       44.07     28.07 o 
 -19   9   6        1.24        6.06     16.53 o 
 -18   9   6        2.74        6.04     15.81 o 
 -17   9   6        8.66        7.15     12.48 o 
 -16   9   6        7.93        7.58     20.39 o 
 -15   9   6       13.21       34.67     15.64 o 
 -14   9   6        7.21       -4.22     11.18 o 
 -13   9   6       22.49       30.64     14.64 o 
 -12   9   6        1.72        6.40      7.75 o 
 -11   9   6        6.47       23.27      9.39 o 
 -10   9   6        0.74        3.93     10.57 o 
  -9   9   6       19.25       30.63     10.92 o 
  -8   9   6       23.28       36.84     10.64 o 
  -7   9   6       13.83        7.21      7.79 o 
  -6   9   6      134.82      111.81     12.93 o 
  -5   9   6       43.95       58.98     11.01 o 
  -4   9   6        0.01       -1.67      5.58 o 
  -3   9   6       18.70       36.56     11.27 o 
  -2   9   6        4.49        5.02      7.06 o 
  -1   9   6       24.51       20.00      8.85 o 
   0   9   6        0.11       13.37     10.14 o 
   1   9   6       17.08       34.50      9.44 o 
   2   9   6        4.59        4.27     10.24 o 
   3   9   6       24.98       13.63      8.34 o 
   4   9   6       40.76       40.98     15.57 o 
   5   9   6        0.72        0.68      6.12 o 
   6   9   6       13.99       20.38      7.68 o 
   7   9   6       33.42       27.87      8.94 o 
   8   9   6       23.90       12.97      8.80 o 
   9   9   6        0.54       -2.09      6.78 o 
  10   9   6        9.73        5.89     10.69 o 
  11   9   6        1.31        8.04     10.94 o 
  12   9   6        0.66       18.19     12.35 o 
  13   9   6        0.79       13.45     12.45 o 
  14   9   6        0.18        3.18     15.26 o 
  15   9   6       14.78       34.44     22.48 o 
  16   9   6        5.35      -12.86     18.55 o 
  17   9   6        1.65       33.68     23.37 o 
 -21  10   6       15.72        8.53     16.68 o 
 -20  10   6       11.13        2.64     13.37 o 
 -19  10   6       11.37       21.94     18.29 o 
 -18  10   6        2.73       11.29     17.88 o 
 -17  10   6        0.31       13.58     17.86 o 
 -16  10   6        0.32        0.85     13.01 o 
 -15  10   6        9.86       10.15     13.31 o 
 -14  10   6       11.03       15.76     14.51 o 
 -13  10   6       16.50        8.90     12.91 o 
 -12  10   6       24.91       35.41     15.31 o 
 -11  10   6        0.06        2.37     10.29 o 
 -10  10   6        6.67        3.48     13.68 o 
  -9  10   6       22.26       23.55     17.46 o 
  -8  10   6       12.27        2.44      8.48 o 
  -7  10   6       11.49       13.44      9.52 o 
  -6  10   6        9.76        7.08     10.24 o 
  -5  10   6       76.58      103.74     17.50 o 
  -4  10   6        3.79        8.27      7.20 o 
  -3  10   6        3.30        5.34      8.87 o 
  -2  10   6       17.91       18.16      9.84 o 
  -1  10   6       53.17       71.80     13.41 o 
   0  10   6        5.53       -5.49      7.76 o 
   1  10   6       78.87       75.83     14.25 o 
   2  10   6        0.62        7.05      7.87 o 
   3  10   6        9.06       -9.51      9.51 o 
   4  10   6        3.10        1.33      7.25 o 
   5  10   6        1.02       -0.32      6.86 o 
   6  10   6       31.54       35.85     11.38 o 
   7  10   6        2.77        4.46      9.75 o 
   8  10   6       10.56       26.41     13.83 o 
   9  10   6        8.20       17.12     14.63 o 
  10  10   6        1.63       11.63     12.59 o 
  11  10   6        2.61       34.73     43.49 o 
  12  10   6        1.18       24.80     19.76 o 
  13  10   6        9.48       21.58     18.98 o 
  14  10   6       14.76       67.57     30.83 o 
  15  10   6        7.03       -4.77     23.02 o 
  16  10   6        6.25        5.28     16.29 o 
 -18  11   6        1.05       48.45     37.55 o 
 -17  11   6        0.22        8.77     14.87 o 
 -16  11   6        8.03       17.08     24.02 o 
 -15  11   6       22.87       13.52     14.72 o 
 -14  11   6       32.18       26.66     16.99 o 
 -13  11   6        7.31       17.56     15.08 o 
 -12  11   6        6.47       27.47     15.96 o 
 -11  11   6       28.49       38.98     17.35 o 
 -10  11   6       18.73       20.68     15.07 o 
  -9  11   6       40.76       41.47     15.42 o 
  -8  11   6        3.07       -0.57      8.91 o 
  -7  11   6        2.23       40.37     15.91 o 
  -6  11   6       16.99       18.66     13.37 o 
  -5  11   6       20.40       14.69     14.71 o 
  -4  11   6       47.33       82.52     20.49 o 
  -3  11   6        3.51       15.47     12.95 o 
  -2  11   6        4.70        8.19      9.08 o 
  -1  11   6       16.19       10.32      9.04 o 
   0  11   6        0.93      -10.34     10.34 o 
   1  11   6       89.11       73.39     14.23 o 
   2  11   6       21.07       15.35      9.58 o 
   3  11   6       20.05       26.29     10.52 o 
   4  11   6        2.45       -4.11      8.80 o 
   5  11   6       20.45       48.38     32.31 o 
   6  11   6        1.93        7.76     12.13 o 
   7  11   6        5.68       35.35     28.91 o 
   8  11   6        4.50        3.60     12.66 o 
   9  11   6        9.75        5.81     14.75 o 
  10  11   6        0.83       23.98     33.38 o 
  11  11   6        2.50       30.90     26.57 o 
  12  11   6        1.00      -10.73     21.58 o 
  13  11   6        2.15        2.47     15.27 o 
 -15  12   6        0.36       -6.11     14.91 o 
 -14  12   6        0.60       17.28     16.84 o 
 -13  12   6       11.00        4.90     15.62 o 
 -12  12   6       10.90       20.94     20.04 o 
 -11  12   6       13.89        7.29     50.46 o 
 -10  12   6       40.63       76.67     52.25 o 
  -9  12   6        7.84      -18.13     22.92 o 
  -8  12   6       55.16       59.96     31.53 o 
  -7  12   6        3.37      -12.64     20.69 o 
  -6  12   6        0.21       36.35     16.59 o 
  -5  12   6        1.03       -6.81     12.68 o 
  -4  12   6        0.00       -4.34     26.97 o 
  -3  12   6        2.17       -0.49      8.97 o 
  -2  12   6        1.56        5.21     10.63 o 
  -1  12   6        6.54        3.06     10.70 o 
   0  12   6       42.74       39.03     20.19 o 
   1  12   6        9.78       27.83     14.51 o 
   2  12   6       56.07       79.16     34.64 o 
   3  12   6       30.59       57.41     29.39 o 
   4  12   6        4.05       34.67     41.14 o 
   5  12   6        0.41        0.07     14.99 o 
   6  12   6       36.45       46.92     25.75 o 
   7  12   6       12.46       39.98     26.36 o 
   8  12   6        2.26       24.79     24.86 o 
   9  12   6        1.22       10.56     47.64 o 
  10  12   6       10.61        9.86     17.12 o 
 -11  13   6        0.06        3.23     13.54 o 
 -10  13   6        7.07        7.49     20.94 o 
  -9  13   6        0.07      -11.82     21.81 o 
  -8  13   6       34.29       11.90     21.40 o 
  -7  13   6        0.09      -25.93     25.93 o 
  -6  13   6        4.03       19.85     22.62 o 
  -5  13   6        4.05       38.02     47.57 o 
  -4  13   6        6.68      -16.95     19.39 o 
  -3  13   6        3.80        9.05     16.79 o 
  -2  13   6        1.54       34.71     20.38 o 
  -1  13   6        1.03       12.29     38.65 o 
   0  13   6        0.64       26.87     30.12 o 
   1  13   6        5.46       -5.77     26.41 o 
   2  13   6        6.82        9.02     28.99 o 
   3  13   6       24.48       59.85     39.21 o 
   4  13   6        0.00       30.52     36.49 o 
   5  13   6        9.15        5.24     27.47 o 
 -28   1   7       14.59        6.04     20.77 o 
 -27   1   7        1.33        7.72     16.21 o 
 -26   1   7        0.04       10.94     24.67 o 
 -25   1   7       18.02       10.68     11.99 o 
 -24   1   7       47.32       34.09     19.56 o 
 -23   1   7       28.93       30.93     11.85 o 
 -22   1   7        0.01        5.71      8.32 o 
 -21   1   7        2.12       -4.20      7.93 o 
 -20   1   7       39.72       34.05     11.44 o 
 -19   1   7      640.21      579.86     37.81 o 
 -18   1   7       36.79       48.61     11.00 o 
 -17   1   7      165.01      155.36     18.40 o 
 -16   1   7       38.11       45.06     18.73 o 
 -15   1   7      107.74      121.58     15.21 o 
 -14   1   7      174.47      227.09     25.09 o 
 -13   1   7      218.39      230.03     18.75 o 
 -12   1   7      102.67      145.42     14.68 o 
 -11   1   7        2.94        9.87      5.66 o 
 -10   1   7       21.91       26.50     12.11 o 
  -9   1   7      701.89      648.62     27.03 o 
  -8   1   7      718.68      639.55     25.56 o 
  -7   1   7      662.97      685.09     26.63 o 
  -6   1   7      660.16      595.43     38.87 o 
  -5   1   7       27.10       32.50      8.70 o 
  -4   1   7       41.99       44.51      6.44 o 
  -3   1   7      215.04      218.42     10.56 o 
  -2   1   7        2.00        9.92      4.08 o 
  -1   1   7       20.94       20.74      8.75 o 
   0   1   7        2.19        7.51      7.47 o 
   1   1   7      447.28      414.60     30.21 o 
   2   1   7      201.05      233.08     21.20 o 
   3   1   7      117.33      101.45     13.85 o 
   4   1   7      125.76      118.19     10.82 o 
   5   1   7       32.13       40.69     11.16 o 
   6   1   7       12.52       10.19      5.89 o 
   7   1   7        2.75        9.06      4.17 o 
   8   1   7        4.94       17.33     10.55 o 
   9   1   7       73.15       78.98      9.38 o 
  10   1   7       15.04       26.22      6.83 o 
  11   1   7       38.68       36.52      7.91 o 
  12   1   7       71.21       71.72     10.03 o 
  13   1   7      386.91      370.40     24.14 o 
  14   1   7        1.26        2.11      6.38 o 
  15   1   7      134.84      151.95     16.18 o 
  16   1   7       13.85        3.22      8.24 o 
  17   1   7       14.91       20.06      9.16 o 
  18   1   7        1.26        5.58      7.87 o 
  19   1   7        0.40        5.95     10.17 o 
  20   1   7        5.03        6.86     18.59 o 
  21   1   7        0.23      -18.78     34.17 o 
  22   1   7        1.95       -3.46     19.28 o 
 -28   2   7        4.16        6.76     20.42 o 
 -27   2   7       48.50       81.61     25.73 o 
 -26   2   7       15.71       63.43     25.65 o 
 -25   2   7        3.17       10.53     15.96 o 
 -24   2   7        0.07       22.49     14.34 o 
 -23   2   7        0.96       -0.78      7.65 o 
 -22   2   7        6.12       11.50      8.94 o 
 -21   2   7      108.96       99.25     15.07 o 
 -20   2   7      250.53      246.17     22.98 o 
 -19   2   7        0.09        4.44      6.98 o 
 -18   2   7       58.04       54.14     11.22 o 
 -17   2   7        2.58       18.78     10.10 o 
 -16   2   7      156.03      170.25     15.95 o 
 -15   2   7       12.18       14.67      7.04 o 
 -14   2   7       22.23       31.20      9.21 o 
 -13   2   7        0.86       14.27      6.59 o 
 -12   2   7        9.92       -1.09      5.07 o 
 -11   2   7       12.60       14.85      8.07 o 
 -10   2   7      197.68      163.16     12.04 o 
  -9   2   7       68.20       76.49      7.93 o 
  -8   2   7      376.47      411.84     18.88 o 
  -7   2   7      588.54      581.66     23.59 o 
  -6   2   7       57.57       55.69      5.42 o 
  -5   2   7        9.79       13.11      5.45 o 
  -4   2   7      140.77      154.40     11.29 o 
  -3   2   7        3.79        7.10      6.87 o 
  -2   2   7      342.92      353.40     18.79 o 
  -1   2   7        0.54        5.74      7.65 o 
   0   2   7        0.11       -3.39      5.49 o 
   1   2   7      385.36      404.09     19.73 o 
   2   2   7      874.32      790.82     42.38 o 
   3   2   7       18.16       33.96      6.30 o 
   4   2   7       18.77       30.93      8.83 o 
   5   2   7      209.21      169.95     13.52 o 
   6   2   7       53.64       53.48      9.21 o 
   7   2   7       29.38       43.85      9.03 o 
   8   2   7       23.73       36.67      9.20 o 
   9   2   7       54.01       40.51      7.25 o 
  10   2   7        0.07       -1.37      4.76 o 
  11   2   7      183.79      161.53     13.54 o 
  12   2   7      248.16      238.54     18.13 o 
  13   2   7       16.62       40.48      8.55 o 
  14   2   7      115.65      105.97     11.84 o 
  15   2   7        4.34        1.96      6.35 o 
  16   2   7       19.35       14.22      7.29 o 
  17   2   7        5.13        3.72      6.67 o 
  18   2   7        5.38       15.28     12.23 o 
  19   2   7        0.37        8.99     11.49 o 
  20   2   7        6.61      -17.61     19.32 o 
  21   2   7        7.84       22.28     17.67 o 
  22   2   7       18.68      -21.89     22.83 o 
 -28   3   7        0.67       59.37     29.21 o 
 -27   3   7        3.90      -12.56     17.25 o 
 -26   3   7        2.70      -13.00     16.56 o 
 -25   3   7        0.04      -13.87     15.69 o 
 -24   3   7       21.80       17.87     15.17 o 
 -23   3   7       34.76       71.85     21.56 o 
 -22   3   7       46.17       68.38     20.44 o 
 -21   3   7        8.37       16.62      8.26 o 
 -20   3   7        7.96        5.61      6.54 o 
 -19   3   7        8.72        4.54      6.37 o 
 -18   3   7        2.79       -0.11      5.68 o 
 -17   3   7       11.89        7.66      6.73 o 
 -16   3   7      117.77      147.55     14.18 o 
 -15   3   7       76.74       53.79      9.62 o 
 -14   3   7      152.54      177.28     15.33 o 
 -13   3   7        0.00       -4.60      5.39 o 
 -12   3   7       83.55       99.69     13.89 o 
 -11   3   7       67.99       83.14      9.18 o 
 -10   3   7      579.87      545.64     27.06 o 
  -9   3   7        0.20       -0.55      4.99 o 
  -8   3   7       36.62       47.26      7.83 o 
  -7   3   7        0.73        0.59      4.20 o 
  -6   3   7        6.08       20.88      9.53 o 
  -5   3   7       13.08        8.15      6.49 o 
  -4   3   7       45.53       54.39     10.00 o 
  -3   3   7       19.98       37.33      7.63 o 
  -2   3   7        0.23        6.92      8.04 o 
  -1   3   7       34.99       49.69      7.69 o 
   0   3   7       70.90       74.58      9.47 o 
   1   3   7      100.22      109.19     12.57 o 
   2   3   7       94.79       84.49      9.37 o 
   3   3   7      184.12      165.35     19.84 o 
   4   3   7       77.46       94.48     11.47 o 
   5   3   7      173.16      174.46     15.35 o 
   6   3   7       28.98       37.33      9.59 o 
   7   3   7        2.05       11.15      9.51 o 
   8   3   7       32.59       56.70     13.43 o 
   9   3   7      226.07      231.01     18.98 o 
  10   3   7       20.93       20.51      9.76 o 
  11   3   7       37.14       45.52      9.91 o 
  12   3   7        9.06        2.83      6.79 o 
  13   3   7        2.82        0.90      6.87 o 
  14   3   7        0.20        6.88     10.85 o 
  15   3   7        3.30       -1.91      7.98 o 
  16   3   7       38.89       36.68     11.04 o 
  17   3   7        4.42        2.69      9.61 o 
  18   3   7       13.49       49.78     19.58 o 
  19   3   7       11.40       66.53     19.31 o 
  20   3   7        1.49       18.39     18.21 o 
  21   3   7       18.62       -9.51     19.75 o 
  22   3   7        3.76       13.80     33.04 o 
 -27   4   7       13.11       15.41     16.74 o 
 -26   4   7       17.92       11.16     16.25 o 
 -25   4   7        0.10      -16.57     16.57 o 
 -24   4   7        0.00       30.66     17.48 o 
 -23   4   7        6.46        9.73     13.31 o 
 -22   4   7       26.68       36.33     16.45 o 
 -21   4   7        9.04       -1.70     10.22 o 
 -20   4   7       21.54       21.73     13.93 o 
 -19   4   7        0.96        1.50     12.37 o 
 -18   4   7        3.51       10.39      7.16 o 
 -17   4   7      155.74      158.48     15.14 o 
 -16   4   7       84.08       99.64     12.62 o 
 -15   4   7        0.47       -4.01      7.57 o 
 -14   4   7        0.09        5.37      6.83 o 
 -13   4   7        6.47       -5.65      5.65 o 
 -12   4   7      583.25      576.32     34.03 o 
 -11   4   7      588.16      590.73     35.61 o 
 -10   4   7        0.06       10.29      5.82 o 
  -9   4   7        5.90       20.44      6.32 o 
  -8   4   7       92.56      102.50      9.69 o 
  -7   4   7       14.92       28.78      5.92 o 
  -6   4   7       15.95       24.90      5.63 o 
  -5   4   7       13.07       28.99     12.67 o 
  -4   4   7        1.71        9.78      5.06 o 
  -3   4   7       11.84       39.34     10.08 o 
  -2   4   7        3.60       -5.45      5.45 o 
  -1   4   7        2.41       17.34      6.24 o 
   0   4   7       54.06       51.51     11.65 o 
   1   4   7       56.09       71.75     11.69 o 
   2   4   7      136.87      132.31     13.51 o 
   3   4   7      229.55      257.74     21.28 o 
   4   4   7      139.61      135.51     13.31 o 
   5   4   7      102.01      103.50     15.33 o 
   6   4   7      288.47      281.95     21.55 o 
   7   4   7      837.74      875.92     46.96 o 
   8   4   7      107.89      109.24     14.02 o 
   9   4   7       93.02      122.03     14.33 o 
  10   4   7       14.74       17.38      8.15 o 
  11   4   7        0.91       22.79     10.45 o 
  12   4   7        5.33       -0.86      6.20 o 
  13   4   7       14.66       11.86      9.02 o 
  14   4   7        0.17        5.30      7.05 o 
  15   4   7        5.85       24.35     12.18 o 
  16   4   7       15.91       43.77     16.73 o 
  17   4   7        0.34       25.61     17.36 o 
  18   4   7        3.04        9.51     11.28 o 
  19   4   7       19.28       22.55     13.93 o 
  20   4   7        3.03        6.33     22.96 o 
  21   4   7        0.82      -12.80     24.45 o 
 -26   5   7        3.93       25.76     19.10 o 
 -25   5   7        4.48       52.34     26.05 o 
 -24   5   7       35.65       27.28     21.15 o 
 -23   5   7        8.84        9.68     14.27 o 
 -22   5   7        3.80       19.99     14.45 o 
 -21   5   7       11.62       36.37     23.53 o 
 -20   5   7        8.87       -6.32     10.51 o 
 -19   5   7        0.39       -6.39     10.91 o 
 -18   5   7        1.52       -4.60      7.16 o 
 -17   5   7        0.73        2.60      7.30 o 
 -16   5   7        2.64        2.59      5.78 o 
 -15   5   7      431.33      327.22     21.22 o 
 -14   5   7       71.70       76.26     10.35 o 
 -13   5   7      120.40      111.80     13.41 o 
 -12   5   7        8.69        9.92      9.90 o 
 -11   5   7      345.40      334.02     28.01 o 
 -10   5   7       82.54       75.01     11.88 o 
  -9   5   7      449.63      415.93     22.97 o 
  -8   5   7       12.36        3.33      5.35 o 
  -7   5   7       51.46       51.04     14.26 o 
  -6   5   7       43.35       40.00      8.80 o 
  -5   5   7       12.32       24.99     10.42 o 
  -4   5   7       98.18      123.06     15.03 o 
  -3   5   7        3.68        2.56      4.69 o 
  -2   5   7       36.50       50.52      6.62 o 
  -1   5   7      237.57      260.41     20.59 o 
   0   5   7      120.81      146.43     16.99 o 
   1   5   7       13.93       46.21     16.27 o 
   2   5   7      165.07      151.27     15.28 o 
   3   5   7        3.53        3.30      9.26 o 
   4   5   7     1051.39      992.52     51.40 o 
   5   5   7      410.95      460.92     30.74 o 
   6   5   7       91.27       92.91     17.17 o 
   7   5   7       54.31       40.38      9.62 o 
   8   5   7      272.90      254.18     21.23 o 
   9   5   7        0.01       -8.50      8.70 o 
  10   5   7      220.24      206.07     23.47 o 
  11   5   7       25.47       33.19      9.96 o 
  12   5   7        6.03        6.89      7.11 o 
  13   5   7        2.01       -1.91      6.86 o 
  14   5   7       14.77       26.82     12.93 o 
  15   5   7        0.72        2.01     10.07 o 
  16   5   7       53.61       51.50     21.10 o 
  17   5   7       32.59       28.62     14.06 o 
  18   5   7        0.26       17.84     16.79 o 
  19   5   7        3.48       25.42     19.84 o 
  20   5   7       14.65       10.99     22.22 o 
 -25   6   7       15.12      -10.23     16.07 o 
 -24   6   7       12.12      -11.98     16.03 o 
 -23   6   7        0.09        1.01     11.56 o 
 -22   6   7        3.92        7.29     12.88 o 
 -21   6   7       56.66       80.26     22.16 o 
 -20   6   7        1.52       10.51     13.27 o 
 -19   6   7        5.44       -8.03     12.25 o 
 -18   6   7       25.16       41.22     16.39 o 
 -17   6   7        2.40       -2.93      7.22 o 
 -16   6   7      123.35      115.04     16.08 o 
 -15   6   7      429.45      407.54     30.50 o 
 -14   6   7       25.35       50.30     14.21 o 
 -13   6   7      233.67      248.44     32.50 o 
 -12   6   7        9.10       14.02      6.67 o 
 -11   6   7      673.37      570.92     33.32 o 
 -10   6   7       25.42       14.14      6.34 o 
  -9   6   7        1.32       -5.97      6.00 o 
  -8   6   7        1.24        4.21      7.12 o 
  -7   6   7        9.09       11.93      8.20 o 
  -6   6   7       52.96       65.85      9.42 o 
  -5   6   7      142.77      169.14     12.79 o 
  -4   6   7      236.66      207.58     18.90 o 
  -3   6   7       81.95      114.29     12.48 o 
  -2   6   7        2.48        8.71      8.38 o 
  -1   6   7       80.10       78.64      9.39 o 
   0   6   7      271.22      295.54     21.33 o 
   1   6   7       79.08       80.91      9.86 o 
   2   6   7        5.33       -2.47      4.86 o 
   3   6   7      228.41      236.63     22.92 o 
   4   6   7      204.67      206.38     20.25 o 
   5   6   7        9.17       16.19      8.13 o 
   6   6   7      266.77      245.33     21.99 o 
   7   6   7       27.00       21.79      8.95 o 
   8   6   7        4.25       13.22      8.35 o 
   9   6   7        7.54       21.90      8.92 o 
  10   6   7       90.63       75.47     12.88 o 
  11   6   7       28.30        1.48      6.79 o 
  12   6   7       15.62       23.68     16.31 o 
  13   6   7       58.63       83.51     20.05 o 
  14   6   7        5.78       34.50     13.52 o 
  15   6   7       37.63       47.78     16.26 o 
  16   6   7       63.35       42.18     16.55 o 
  17   6   7       37.91       60.26     23.23 o 
  18   6   7        1.22       21.10     24.79 o 
  19   6   7        6.03      -20.04     20.04 o 
  20   6   7        0.09      -42.79     42.79 o 
 -24   7   7       14.05        4.30     15.95 o 
 -23   7   7       84.69       76.84     26.24 o 
 -22   7   7       11.39       16.42     16.31 o 
 -21   7   7        8.28       12.50     15.11 o 
 -20   7   7        0.00       21.41     15.55 o 
 -19   7   7        5.87        6.47     13.18 o 
 -18   7   7       11.75        5.08     11.57 o 
 -17   7   7       40.17       20.91     20.52 o 
 -16   7   7       53.81       78.40     17.95 o 
 -15   7   7        5.43       10.46      8.12 o 
 -14   7   7       98.92      129.08     16.44 o 
 -13   7   7        1.74       28.59     10.38 o 
 -12   7   7       14.71       14.15      8.55 o 
 -11   7   7       21.47       10.44     13.27 o 
 -10   7   7       33.97       50.94      8.45 o 
  -9   7   7        3.82        7.33      5.68 o 
  -8   7   7       57.71       44.29     17.13 o 
  -7   7   7       20.86       17.10      7.63 o 
  -6   7   7       15.66        9.14      7.14 o 
  -5   7   7       56.47       68.15     12.87 o 
  -4   7   7      167.09      162.37     13.43 o 
  -3   7   7       49.88       72.03     10.99 o 
  -2   7   7       36.30       36.89      8.23 o 
  -1   7   7        7.27       -2.78      5.53 o 
   0   7   7      127.23      116.08     12.09 o 
   1   7   7       43.84       60.81     11.25 o 
   2   7   7       28.60       38.07      7.81 o 
   3   7   7        9.26       -6.18      6.18 o 
   4   7   7        3.48       13.14      7.26 o 
   5   7   7      169.08      148.11     14.22 o 
   6   7   7        5.78       -0.16      5.19 o 
   7   7   7       37.53       54.88     13.34 o 
   8   7   7       31.59       23.45     10.26 o 
   9   7   7      125.66      106.22     21.98 o 
  10   7   7        6.56       26.02     13.95 o 
  11   7   7       11.80       24.54     13.63 o 
  12   7   7        0.03       -7.30     10.89 o 
  13   7   7        9.67       12.75     13.06 o 
  14   7   7        4.78        4.26     26.64 o 
  15   7   7        1.00       30.43     24.77 o 
  16   7   7        9.01       14.37     17.27 o 
  17   7   7        0.04       -0.03     25.17 o 
  18   7   7        1.37       -3.03     16.17 o 
 -23   8   7        4.82       19.75     21.22 o 
 -22   8   7        4.49       10.01     15.51 o 
 -21   8   7        1.50        5.28     17.20 o 
 -20   8   7        7.19       10.95     17.83 o 
 -19   8   7       21.83       14.41     14.66 o 
 -18   8   7        2.24       -7.82     16.33 o 
 -17   8   7       10.55      -11.41     13.67 o 
 -16   8   7       17.52       11.63     11.90 o 
 -15   8   7       82.26       84.40     20.85 o 
 -14   8   7       46.62       30.64     10.86 o 
 -13   8   7      127.63      100.18     17.09 o 
 -12   8   7        2.63        4.83      7.26 o 
 -11   8   7        1.06       14.07      7.94 o 
 -10   8   7        3.10       32.31     14.61 o 
  -9   8   7       15.35       23.10     12.14 o 
  -8   8   7        8.09       -0.37      5.37 o 
  -7   8   7       46.34       54.85      8.95 o 
  -6   8   7       28.43        4.87      8.27 o 
  -5   8   7        7.56       22.00     10.93 o 
  -4   8   7       46.70       58.92      9.40 o 
  -3   8   7      116.55      146.42     15.69 o 
  -2   8   7       61.85       77.09     11.55 o 
  -1   8   7      248.63      285.99     23.23 o 
   0   8   7      127.49      146.75     15.22 o 
   1   8   7       18.93       32.79     14.92 o 
   2   8   7        0.07       16.58      7.78 o 
   3   8   7       33.90       36.07     10.62 o 
   4   8   7       15.57       27.85      8.52 o 
   5   8   7        1.96        0.14      6.42 o 
   6   8   7       29.20       34.32     15.36 o 
   7   8   7        2.28       18.48     10.47 o 
   8   8   7       83.98      120.18     19.55 o 
   9   8   7        1.68       -0.04      8.90 o 
  10   8   7       12.81       27.41     12.85 o 
  11   8   7        3.40        1.81      9.70 o 
  12   8   7        2.38       -9.71     21.90 o 
  13   8   7        7.29       -4.36     13.93 o 
  14   8   7       13.66        9.55     14.42 o 
  15   8   7        0.49       17.28     17.89 o 
  16   8   7        8.35       24.07     22.80 o 
  17   8   7       42.75       71.61     26.63 o 
 -21   9   7        0.10       14.13     19.95 o 
 -20   9   7       18.78       54.42     37.33 o 
 -19   9   7        0.00       15.54     16.94 o 
 -18   9   7       13.65        3.18     13.11 o 
 -17   9   7        2.88       10.63     16.91 o 
 -16   9   7       53.43       38.59     17.09 o 
 -15   9   7       14.09       15.26     14.09 o 
 -14   9   7        1.03       10.88     13.82 o 
 -13   9   7        6.57       14.47     13.13 o 
 -12   9   7        7.12       10.48      8.59 o 
 -11   9   7        5.40       -2.31      8.48 o 
 -10   9   7        0.03       -1.88      8.11 o 
  -9   9   7        1.49        2.26      9.33 o 
  -8   9   7        6.85       46.85     15.94 o 
  -7   9   7        0.16       12.62      9.88 o 
  -6   9   7        1.66       10.27      7.97 o 
  -5   9   7      153.41      133.46     21.61 o 
  -4   9   7      144.75      135.94     16.55 o 
  -3   9   7      273.14      216.12     31.10 o 
  -2   9   7        1.85       -8.08      8.08 o 
  -1   9   7      115.21      118.43     19.00 o 
   0   9   7       19.05       41.66     16.81 o 
   1   9   7        6.31        1.12      6.29 o 
   2   9   7       29.85       16.92     10.74 o 
   3   9   7       27.51       20.55      9.14 o 
   4   9   7        1.57       12.35     10.04 o 
   5   9   7       11.29        4.55     10.00 o 
   6   9   7        9.10        5.54      9.19 o 
   7   9   7        1.43       -1.51      9.17 o 
   8   9   7        6.25        4.39     10.19 o 
   9   9   7        7.22       29.13     13.86 o 
  10   9   7        1.79        4.85     16.81 o 
  11   9   7        0.00       39.92     20.70 o 
  12   9   7       21.56       27.55     19.24 o 
  13   9   7        0.00       -7.52     16.23 o 
  14   9   7        0.13       15.69     27.34 o 
  15   9   7        0.54      -16.75     18.35 o 
 -19  10   7        5.41        0.83     15.66 o 
 -18  10   7        4.53        9.80     16.17 o 
 -17  10   7        0.06        1.95     12.25 o 
 -16  10   7       18.67       31.97     30.12 o 
 -15  10   7        0.51       37.21     18.13 o 
 -14  10   7       53.34       41.85     22.18 o 
 -13  10   7        5.63       42.35     17.31 o 
 -12  10   7       11.91       31.64     14.70 o 
 -11  10   7       36.83       50.00     20.81 o 
 -10  10   7        7.60       -8.73      9.64 o 
  -9  10   7       32.47       26.02     11.69 o 
  -8  10   7        1.01        2.20      9.30 o 
  -7  10   7       38.33       38.64     19.92 o 
  -6  10   7       24.19       -1.48      8.72 o 
  -5  10   7        0.16       12.72      9.55 o 
  -4  10   7       14.98        7.60      9.48 o 
  -3  10   7      117.83      113.83     16.40 o 
  -2  10   7       83.82       90.39     16.10 o 
  -1  10   7       38.80       28.97     11.05 o 
   0  10   7       23.82       29.12     11.07 o 
   1  10   7        6.23        7.76      7.84 o 
   2  10   7       49.83       27.40     12.92 o 
   3  10   7        1.09       -1.08      8.62 o 
   4  10   7        1.26       -9.84      9.84 o 
   5  10   7        4.20        7.65      9.45 o 
   6  10   7        1.60        9.30     11.75 o 
   7  10   7       10.61       43.80     78.92 o 
   8  10   7        1.05      -15.45     20.59 o 
   9  10   7        5.53       24.72     18.26 o 
  10  10   7       15.54       56.83     23.71 o 
  11  10   7        4.35       44.26     28.13 o 
  12  10   7       12.31       45.69     19.83 o 
  13  10   7        1.01      -15.13     17.55 o 
 -17  11   7       14.41       13.85     24.42 o 
 -16  11   7        2.05        0.69     13.00 o 
 -15  11   7        0.36      -16.84     20.33 o 
 -14  11   7       15.76       23.42     22.11 o 
 -13  11   7        1.39        3.07     13.06 o 
 -12  11   7       15.11       24.25     19.79 o 
 -11  11   7        0.38       17.50     14.03 o 
 -10  11   7        6.55       16.35     16.98 o 
  -9  11   7       58.31       94.85     28.73 o 
  -8  11   7       17.14        3.12     12.56 o 
  -7  11   7        6.87        2.12      8.97 o 
  -6  11   7        2.16        2.12      9.12 o 
  -5  11   7      116.33       89.07     40.33 o 
  -4  11   7       96.16       65.26     25.63 o 
  -3  11   7       10.04       12.13     11.94 o 
  -2  11   7        0.01       -5.85     13.87 o 
  -1  11   7       53.34       69.34     20.62 o 
   0  11   7       29.28        9.01     11.37 o 
   1  11   7       10.42        8.15     10.62 o 
   2  11   7        1.70        7.13     10.52 o 
   3  11   7        1.76        4.85     10.64 o 
   4  11   7       51.43      106.25     42.23 o 
   5  11   7        4.69       10.60     17.21 o 
   6  11   7       11.55       33.98     74.48 o 
   7  11   7       24.44        9.63     18.70 o 
   8  11   7        2.14       15.02     49.79 o 
   9  11   7        3.44       41.81     24.70 o 
  10  11   7        2.48       -6.24     15.08 o 
  11  11   7        2.22        0.54     14.56 o 
 -13  12   7        5.13       55.03     39.38 o 
 -12  12   7        0.01       -6.89     18.02 o 
 -11  12   7        0.02      -12.57     22.77 o 
 -10  12   7        0.87       26.19     26.05 o 
  -9  12   7       13.85      -12.83     21.06 o 
  -8  12   7       15.08        0.48     17.22 o 
  -7  12   7        4.40       61.57     26.21 o 
  -6  12   7        2.43        7.93     14.99 o 
  -5  12   7       10.02       25.01     17.92 o 
  -4  12   7        0.06       21.45     22.18 o 
  -3  12   7        1.35        1.31     13.33 o 
  -2  12   7        3.41        3.49     13.68 o 
  -1  12   7       35.13       23.96     18.01 o 
   0  12   7       21.92       21.10     17.64 o 
   1  12   7        0.38       -9.49     24.88 o 
   2  12   7       13.88       44.98     39.68 o 
   3  12   7        5.22       24.87     20.73 o 
   4  12   7        1.67       -4.69     18.71 o 
   5  12   7       14.58        8.44     17.83 o 
   6  12   7        1.49      -15.91     23.79 o 
   7  12   7        0.49       -1.58     17.85 o 
   8  12   7        0.70       23.49     37.62 o 
  -7  13   7        1.70       13.74     23.77 o 
  -6  13   7       10.16       18.15     34.37 o 
  -5  13   7        1.46       35.33     25.28 o 
  -4  13   7        5.11        2.79     26.41 o 
   1  13   7        1.52       30.52     36.96 o 
   2  13   7       32.63       35.43     38.42 o 
 -27   0   8        1.28      -11.94     31.71 o 
 -26   0   8       14.80      -13.34     27.93 o 
 -25   0   8       29.24       45.16     24.94 o 
 -24   0   8        1.97       12.99     18.98 o 
 -23   0   8       55.45       50.10     18.12 o 
 -22   0   8      299.39      267.26     38.30 o 
 -21   0   8      120.92      125.98     25.53 o 
 -20   0   8       15.00       17.70     14.22 o 
 -19   0   8      194.80      172.32     27.94 o 
 -18   0   8       77.15       63.91     17.34 o 
 -17   0   8      425.18      364.47     39.33 o 
 -16   0   8       67.07       76.67     16.93 o 
 -15   0   8      296.27      310.95     31.98 o 
 -14   0   8        0.10      -10.07     10.07 o 
 -13   0   8       49.00      116.68     18.79 o 
 -12   0   8      211.77      214.60     26.11 o 
 -11   0   8      634.83      569.35     44.97 o 
 -10   0   8       35.99       19.66      8.29 o 
  -9   0   8       25.95        5.18      6.89 o 
  -8   0   8      747.08      730.50     40.99 o 
  -7   0   8      279.27      261.63     48.09 o 
  -6   0   8      122.15      124.54     26.56 o 
  -5   0   8       39.46       58.29     35.20 o 
  -4   0   8      246.67      280.58     36.37 o 
  -3   0   8       84.22       91.20     21.28 o 
  -2   0   8        0.27       12.78     13.31 o 
  -1   0   8       68.01       83.23     21.59 o 
   0   0   8       16.51       64.47     17.28 o 
   1   0   8      258.71      291.65     38.91 o 
   2   0   8       29.61       59.29     19.83 o 
   3   0   8      479.43      567.22     62.48 o 
   4   0   8      490.25      506.46     57.89 o 
   5   0   8       81.89       75.05     22.42 o 
   6   0   8        0.59       -2.40     12.45 o 
   7   0   8        5.10       30.29     16.52 o 
   8   0   8        3.68       12.05     14.76 o 
   9   0   8       29.79       32.62     18.35 o 
  10   0   8      500.87      501.31     65.23 o 
  11   0   8       92.21       92.13     27.66 o 
  12   0   8      228.65      192.63     34.07 o 
  13   0   8      105.81      121.44     30.19 o 
  14   0   8       37.97       16.30     15.48 o 
  15   0   8       69.97       34.93     24.02 o 
  16   0   8       30.36       13.77     18.38 o 
  17   0   8        2.28       -3.94     15.69 o 
  18   0   8       12.18       19.03     20.34 o 
  19   0   8        0.09       -0.27     20.10 o 
  20   0   8        0.02       15.06     33.37 o 
  21   0   8       53.29       -2.45     24.55 o 
 -27   1   8        2.53       50.00     49.03 o 
 -26   1   8       16.56       32.10     17.18 o 
 -25   1   8        1.18       16.02     13.64 o 
 -24   1   8        4.19        3.30      8.22 o 
 -23   1   8        2.99        0.23      7.41 o 
 -22   1   8       13.01        3.47      7.93 o 
 -21   1   8       18.06       24.56     10.81 o 
 -20   1   8        4.34        3.78      8.88 o 
 -19   1   8       24.93       20.14     11.26 o 
 -18   1   8       15.64       15.92      8.81 o 
 -17   1   8      345.47      390.76     27.81 o 
 -16   1   8       15.64       15.24      7.54 o 
 -15   1   8       64.11       96.62     14.38 o 
 -14   1   8       94.57      123.23     15.06 o 
 -13   1   8      160.91      178.54     20.14 o 
 -12   1   8       52.72       67.20      9.69 o 
 -11   1   8      227.63      207.80     20.65 o 
 -10   1   8      268.67      242.56     15.01 o 
  -9   1   8      306.14      322.50     18.63 o 
  -8   1   8       64.01       96.93     22.76 o 
  -7   1   8        0.53        4.55      5.06 o 
  -6   1   8       79.85       99.90     14.02 o 
  -5   1   8        0.56       14.27      9.80 o 
  -4   1   8       63.86       72.50     14.61 o 
  -3   1   8      337.38      338.47     29.80 o 
  -2   1   8       59.34       52.05     13.77 o 
  -1   1   8       28.00       19.93     10.25 o 
   0   1   8       13.29       43.99     18.00 o 
   1   1   8      124.41      123.45     16.94 o 
   2   1   8      125.75      122.78     18.29 o 
   3   1   8        0.02       19.34     10.66 o 
   4   1   8      200.96      211.96     23.02 o 
   5   1   8      139.23      142.87     20.45 o 
   6   1   8       51.17       80.01     15.00 o 
   7   1   8        0.04        2.69      8.49 o 
   8   1   8       79.77      100.20     18.58 o 
   9   1   8        1.76      -10.79     10.79 o 
  10   1   8        0.12      -11.33     11.33 o 
  11   1   8       33.77       31.55     13.08 o 
  12   1   8       44.99       52.15     15.39 o 
  13   1   8        0.02       -9.57     11.96 o 
  14   1   8        5.55        0.92     16.86 o 
  15   1   8       46.15       48.18     18.02 o 
  16   1   8       32.48       79.03     21.12 o 
  17   1   8        2.61       -1.17     11.11 o 
  18   1   8       56.35       44.78     25.22 o 
  19   1   8        0.14        1.27     12.52 o 
  20   1   8        3.05       -7.85     19.16 o 
 -27   2   8        6.09       -3.30     18.46 o 
 -26   2   8        0.00       -0.11     12.97 o 
 -25   2   8        0.10       13.87     15.83 o 
 -24   2   8       20.08       73.74     22.41 o 
 -23   2   8       31.47       72.09     16.21 o 
 -22   2   8       12.63       10.70      8.77 o 
 -21   2   8        0.54        4.88      7.93 o 
 -20   2   8        8.92       13.07      8.91 o 
 -19   2   8        0.82        7.88      8.87 o 
 -18   2   8      106.22      128.29     16.36 o 
 -17   2   8        3.03        8.95      8.05 o 
 -16   2   8       40.16       54.60     12.69 o 
 -15   2   8      187.03      170.63     16.19 o 
 -14   2   8      232.12      214.59     20.93 o 
 -13   2   8      116.99       96.21     11.90 o 
 -12   2   8      156.51      150.28     15.08 o 
 -11   2   8       52.55       78.47      9.84 o 
 -10   2   8      972.24      950.71     42.62 o 
  -9   2   8       16.19       15.45      5.81 o 
  -8   2   8      139.32      138.52     13.53 o 
  -7   2   8       97.35      122.94     12.41 o 
  -6   2   8      228.09      225.85     16.31 o 
  -5   2   8       16.05       16.18      9.96 o 
  -4   2   8      153.12      148.59     11.77 o 
  -3   2   8        5.13        1.03      8.39 o 
  -2   2   8       87.36      147.12     19.91 o 
  -1   2   8       77.05      100.19     16.69 o 
   0   2   8      536.29      477.43     37.74 o 
   1   2   8      172.99      171.12     21.65 o 
   2   2   8        3.72       12.26     16.00 o 
   3   2   8      531.00      504.98     40.94 o 
   4   2   8        9.50       -3.70     13.94 o 
   5   2   8      294.43      287.16     29.42 o 
   6   2   8       87.34       82.04     16.31 o 
   7   2   8      100.10      116.04     18.98 o 
   8   2   8      139.77      182.42     23.33 o 
   9   2   8       73.81       83.42     25.50 o 
  10   2   8       52.43       62.26     16.58 o 
  11   2   8       35.69       32.85     12.63 o 
  12   2   8        0.22      -11.02     11.02 o 
  13   2   8        1.36       39.80     14.09 o 
  14   2   8        9.81       19.18     13.08 o 
  15   2   8        0.04        9.07     10.50 o 
  16   2   8       11.57       -6.78      9.94 o 
  17   2   8        4.62       -2.38     13.10 o 
  18   2   8        2.78       -1.88     13.79 o 
  19   2   8       10.24       -6.34     15.11 o 
  20   2   8        0.75       43.74     34.14 o 
 -27   3   8        9.86       33.33     20.12 o 
 -26   3   8        0.03       26.65     19.61 o 
 -25   3   8        1.34       23.60     16.45 o 
 -24   3   8        0.04       13.94     13.73 o 
 -23   3   8        4.85        4.78     13.11 o 
 -22   3   8        4.33       25.16     14.26 o 
 -21   3   8        8.46       31.62     14.67 o 
 -20   3   8       37.41       21.25      8.92 o 
 -19   3   8        9.29        6.53      7.40 o 
 -18   3   8       77.26       77.75     12.82 o 
 -17   3   8        1.89        9.12     11.88 o 
 -16   3   8      205.78      187.41     19.38 o 
 -15   3   8      174.68      192.83     17.33 o 
 -14   3   8      147.94      192.37     20.25 o 
 -13   3   8       48.09       36.80      8.17 o 
 -12   3   8        1.20        4.95      5.45 o 
 -11   3   8       84.60       74.02      9.79 o 
 -10   3   8      695.58      625.30     31.79 o 
  -9   3   8        1.94        4.49      8.13 o 
  -8   3   8     1279.75     1263.86     66.30 o 
  -7   3   8      128.28      128.11     13.95 o 
  -6   3   8      144.98      116.91     13.26 o 
  -5   3   8       44.47       51.71      8.95 o 
  -4   3   8        8.69       23.73     14.89 o 
  -3   3   8       11.44        4.92      7.78 o 
  -2   3   8      135.72      133.27     13.12 o 
  -1   3   8       26.98       39.34      7.39 o 
   0   3   8        9.29        8.57      6.49 o 
   1   3   8      649.55      612.04     34.51 o 
   2   3   8        0.07       10.36      7.23 o 
   3   3   8     1264.98     1118.25     75.10 o 
   4   3   8       13.33       63.81     20.18 o 
   5   3   8       19.92       26.97     11.81 o 
   6   3   8      121.18      109.91     13.46 o 
   7   3   8       97.69      106.87     13.58 o 
   8   3   8       13.44        9.80      7.71 o 
   9   3   8        6.65       20.42     15.80 o 
  10   3   8       10.86       10.07      7.67 o 
  11   3   8      111.00       96.51     16.66 o 
  12   3   8       13.25        7.13     13.27 o 
  13   3   8        5.18       16.09      9.37 o 
  14   3   8       24.21       15.55     11.93 o 
  15   3   8        0.01       -9.80     10.44 o 
  16   3   8        3.68       22.14     17.55 o 
  17   3   8        0.92        2.01     12.52 o 
  18   3   8        0.40        0.50     13.21 o 
  19   3   8        1.21       12.40     17.97 o 
  20   3   8        1.21       11.69     23.27 o 
 -26   4   8        2.26       10.98     18.02 o 
 -25   4   8        7.40       12.50     15.10 o 
 -24   4   8        0.89       15.51     14.99 o 
 -23   4   8        4.13       -3.42     17.41 o 
 -22   4   8        2.98       14.32     13.96 o 
 -21   4   8        0.03        7.42     13.11 o 
 -20   4   8        1.45        5.52      8.58 o 
 -19   4   8        0.41       12.92      9.26 o 
 -18   4   8        0.20       35.56     21.81 o 
 -17   4   8       24.48       13.78      7.74 o 
 -16   4   8       15.58        9.97      6.87 o 
 -15   4   8       73.11       87.80     12.43 o 
 -14   4   8       29.58       44.08     18.88 o 
 -13   4   8      157.49      162.52     14.64 o 
 -12   4   8       38.38       43.74      8.74 o 
 -11   4   8       33.09       41.09      8.54 o 
 -10   4   8      194.56      189.77     15.60 o 
  -9   4   8        1.21       11.72     13.43 o 
  -8   4   8       22.41       31.38      8.82 o 
  -7   4   8        0.41        4.12      9.51 o 
  -6   4   8      241.25      227.10     21.28 o 
  -5   4   8       87.66      106.45     13.19 o 
  -4   4   8        5.63       16.23     14.85 o 
  -3   4   8        4.37        3.64      7.90 o 
  -2   4   8      109.89      111.51     13.38 o 
  -1   4   8       60.33       61.23     10.20 o 
   0   4   8        2.66       24.65      9.55 o 
   1   4   8      354.43      374.61     26.69 o 
   2   4   8       19.09       18.44      9.24 o 
   3   4   8      281.05      249.90     19.79 o 
   4   4   8       17.58       34.85     12.08 o 
   5   4   8       21.46       35.45      9.51 o 
   6   4   8        7.60       12.85      7.20 o 
   7   4   8       61.37       83.81     15.26 o 
   8   4   8        0.00       -2.68      7.04 o 
   9   4   8        0.25        2.30      7.63 o 
  10   4   8        0.06        6.83      9.38 o 
  11   4   8        1.32       10.61     11.67 o 
  12   4   8       19.14       11.70      8.36 o 
  13   4   8       13.71        6.60      8.10 o 
  14   4   8        9.00        9.99     14.25 o 
  15   4   8        0.67      -14.29     15.57 o 
  16   4   8        0.29       22.62     22.38 o 
  17   4   8        3.21       32.58     20.31 o 
  18   4   8        8.28       24.80     19.24 o 
  19   4   8        1.29       -4.59     20.63 o 
 -25   5   8        0.56      -12.99     15.43 o 
 -24   5   8       94.39       86.68     24.44 o 
 -23   5   8       28.76        0.18     11.74 o 
 -22   5   8        1.30       -3.47     11.63 o 
 -21   5   8        0.24        1.10     10.54 o 
 -20   5   8        2.43        0.13     10.51 o 
 -19   5   8        6.34        4.96      8.94 o 
 -18   5   8        4.29       -8.09      9.08 o 
 -17   5   8        3.24        7.15      8.33 o 
 -16   5   8       27.44       28.04     12.06 o 
 -15   5   8      123.69      121.46     13.11 o 
 -14   5   8        0.17       -5.26      8.56 o 
 -13   5   8      101.20      121.03     14.41 o 
 -12   5   8       46.10       47.46      9.14 o 
 -11   5   8        5.97       17.17     10.12 o 
 -10   5   8        4.47        1.91      5.78 o 
  -9   5   8       32.44       39.08      9.80 o 
  -8   5   8        3.25        9.19      5.75 o 
  -7   5   8       15.90       18.55      8.30 o 
  -6   5   8       17.38       35.43      9.62 o 
  -5   5   8        6.64       28.33     14.28 o 
  -4   5   8        8.26       35.45     16.04 o 
  -3   5   8       34.75       52.07      9.89 o 
  -2   5   8       21.69       20.20      8.12 o 
  -1   5   8        4.06        6.64      9.30 o 
   0   5   8       39.51       41.25     10.16 o 
   1   5   8        2.14        3.67     10.06 o 
   2   5   8        2.98       12.73      8.89 o 
   3   5   8       40.57       51.63      9.74 o 
   4   5   8        7.62        8.10     10.82 o 
   5   5   8        0.32       -0.16      5.75 o 
   6   5   8       35.21       54.47     10.96 o 
   7   5   8      176.83      154.85     18.57 o 
   8   5   8       71.67       94.85     13.74 o 
   9   5   8        7.03       19.26     18.28 o 
  10   5   8       27.11       21.90      9.75 o 
  11   5   8       10.05       36.78     17.63 o 
  12   5   8        1.01       11.76      9.09 o 
  13   5   8        2.68       -8.33     10.70 o 
  14   5   8        0.01        0.86     10.04 o 
  15   5   8        0.01        9.21     14.60 o 
  16   5   8       10.62      -12.36     15.16 o 
  17   5   8       24.51       50.02     36.81 o 
  18   5   8        4.66      -14.73     24.00 o 
 -24   6   8        0.05        6.88     15.33 o 
 -23   6   8        1.59        6.81     14.26 o 
 -22   6   8       35.65       -6.48     14.40 o 
 -21   6   8        1.27        3.55     12.23 o 
 -20   6   8        6.53       -1.00     12.33 o 
 -19   6   8        2.61       -0.15      9.74 o 
 -18   6   8       12.65        6.28     10.36 o 
 -17   6   8       43.40       67.00     13.90 o 
 -16   6   8       24.87       13.54      8.74 o 
 -15   6   8       74.41       72.98     13.87 o 
 -14   6   8       65.22       41.84     11.51 o 
 -13   6   8       11.12       15.04      7.10 o 
 -12   6   8       75.64       61.16     21.89 o 
 -11   6   8        8.85       33.44     13.00 o 
 -10   6   8        0.14       10.42      6.43 o 
  -9   6   8        4.05       -6.11      7.36 o 
  -8   6   8       14.37        7.13      6.53 o 
  -7   6   8       49.13       58.92     11.68 o 
  -6   6   8       46.70       42.44     12.48 o 
  -5   6   8        3.74       -3.09      7.19 o 
  -4   6   8       10.92        6.73      7.20 o 
  -3   6   8        0.81       -1.23      6.83 o 
  -2   6   8       64.75       68.94     11.81 o 
  -1   6   8       38.34       49.42     10.54 o 
   0   6   8       13.42       28.16      9.77 o 
   1   6   8        0.02        6.55      8.78 o 
   2   6   8       14.13       29.33     11.38 o 
   3   6   8        4.50       -3.07      6.55 o 
   4   6   8        0.18       -6.75      8.46 o 
   5   6   8       58.75       74.13     16.56 o 
   6   6   8       14.96       29.96     12.91 o 
   7   6   8       81.79       66.11     17.02 o 
   8   6   8       35.38       50.30     12.43 o 
   9   6   8        5.94        7.48      9.89 o 
  10   6   8       18.39       16.68      9.07 o 
  11   6   8        1.17       -3.44     10.73 o 
  12   6   8       11.72       26.90     13.37 o 
  13   6   8        0.31        3.56     10.82 o 
  14   6   8        0.18       14.74     14.10 o 
  15   6   8        6.29       -7.99     15.05 o 
  16   6   8        8.84       27.87     26.57 o 
  17   6   8        8.89       47.64     51.92 o 
  18   6   8        7.03        3.31     19.35 o 
 -23   7   8        2.82        1.55     15.14 o 
 -22   7   8       23.37       16.32     16.89 o 
 -21   7   8        6.71       34.42     25.48 o 
 -20   7   8       15.83       23.25     16.21 o 
 -19   7   8        0.18        6.33     12.08 o 
 -18   7   8        0.00       17.12     13.95 o 
 -17   7   8        4.44       13.59     12.27 o 
 -16   7   8        6.02       -2.11     10.72 o 
 -15   7   8       18.78       15.48     12.38 o 
 -14   7   8        2.12       26.12     23.57 o 
 -13   7   8       48.74       19.94      9.93 o 
 -12   7   8       12.41       31.26      9.99 o 
 -11   7   8       26.14       27.15      8.55 o 
 -10   7   8        3.88        5.27      8.40 o 
  -9   7   8       92.91       98.13     25.58 o 
  -8   7   8        1.84        9.78      7.57 o 
  -7   7   8       87.24      100.55     15.01 o 
  -6   7   8      193.63      204.81     19.55 o 
  -5   7   8       70.07       72.25     12.83 o 
  -4   7   8        1.26        0.06      9.87 o 
  -3   7   8        0.54       -1.66      6.80 o 
  -2   7   8       21.02       16.77      9.26 o 
  -1   7   8      147.99      126.95     17.32 o 
   0   7   8       93.45      113.03     16.69 o 
   1   7   8       17.83       26.97     11.07 o 
   2   7   8        5.64       50.83     18.99 o 
   3   7   8       33.86       20.56     12.56 o 
   4   7   8        0.07      -10.31     10.31 o 
   5   7   8        0.51        3.92     10.38 o 
   6   7   8       89.34       72.10     13.15 o 
   7   7   8        1.79       13.89      9.92 o 
   8   7   8        0.25        5.18      7.67 o 
   9   7   8        0.28       -6.29      8.02 o 
  10   7   8       12.03        3.42      9.77 o 
  11   7   8        0.08       -4.22     10.42 o 
  12   7   8       19.88       14.46     12.58 o 
  13   7   8        0.08        7.01     12.32 o 
  14   7   8        0.51       13.05     21.17 o 
  15   7   8       19.61       11.84     22.53 o 
  16   7   8       36.70       48.11     32.02 o 
 -22   8   8        9.22        4.48     16.66 o 
 -21   8   8        0.36      -17.41     20.70 o 
 -20   8   8       16.14        9.44     18.08 o 
 -19   8   8        0.13       -4.94     12.59 o 
 -18   8   8        5.54       44.39     23.16 o 
 -17   8   8       23.34       20.14     14.50 o 
 -16   8   8        0.16        3.48      9.97 o 
 -15   8   8       79.64       77.60     18.54 o 
 -14   8   8        3.70       -3.87      9.51 o 
 -13   8   8       39.76       36.66     12.53 o 
 -12   8   8        0.63       -0.37      7.02 o 
 -11   8   8       14.30       10.34      8.31 o 
 -10   8   8        1.15       14.71     11.69 o 
  -9   8   8        0.13        2.88      6.28 o 
  -8   8   8       27.14       22.82     14.32 o 
  -7   8   8        0.15       20.59     19.16 o 
  -6   8   8       82.10       92.85     14.36 o 
  -5   8   8       94.25       73.07     14.29 o 
  -4   8   8      112.00      111.80     19.51 o 
  -3   8   8       30.24       24.03     12.36 o 
  -2   8   8        0.20        0.98     11.35 o 
  -1   8   8       18.60       25.70     13.34 o 
   0   8   8       18.53       10.45     13.66 o 
   1   8   8        0.75      -12.96     12.96 o 
   2   8   8        6.52        7.73      9.94 o 
   3   8   8       16.20       -8.00      9.08 o 
   4   8   8        0.02        5.92     10.06 o 
   5   8   8        0.32        6.06      8.66 o 
   6   8   8       36.11       36.86     12.18 o 
   7   8   8        2.17        2.91      8.14 o 
   8   8   8       84.93       64.75     31.45 o 
   9   8   8        7.56       -1.82     15.31 o 
  10   8   8       16.87        3.74     13.72 o 
  11   8   8       24.59      -14.23     15.03 o 
  12   8   8        0.16        4.06     13.37 o 
  13   8   8       25.17       12.04     22.77 o 
  14   8   8      134.80      123.42     63.64 o 
  15   8   8       26.47       -6.98     22.85 o 
 -20   9   8       33.81      -12.11     18.83 o 
 -19   9   8       24.67       -0.45     15.04 o 
 -18   9   8        1.11       16.59     20.46 o 
 -17   9   8        0.13        0.12     14.42 o 
 -16   9   8        1.72      -18.28     18.28 o 
 -15   9   8       78.56       99.08     29.27 o 
 -14   9   8        1.76       17.80     17.44 o 
 -13   9   8        9.65       12.06     11.91 o 
 -12   9   8        5.07        8.62      9.04 o 
 -11   9   8        1.06       23.99     20.60 o 
 -10   9   8       22.82       49.12     22.58 o 
  -9   9   8       34.45       45.15     14.72 o 
  -8   9   8        0.36        5.30     10.81 o 
  -7   9   8       24.61       18.54     14.78 o 
  -6   9   8       93.79       73.52     16.44 o 
  -5   9   8        4.02       25.57     11.86 o 
  -4   9   8       13.60        3.17     10.14 o 
  -3   9   8       36.34       42.20     13.96 o 
  -2   9   8       80.70      119.10     20.36 o 
  -1   9   8       17.54       23.89     12.22 o 
   0   9   8        6.97       13.29     13.70 o 
   1   9   8        9.26       11.52     13.72 o 
   2   9   8        4.23        2.42     11.45 o 
   3   9   8        2.68        4.27     10.77 o 
   4   9   8        0.41        2.80     10.38 o 
   5   9   8       37.53       74.44     18.07 o 
   6   9   8        0.06       27.22     23.79 o 
   7   9   8       10.94       23.17     14.96 o 
   8   9   8        8.41       14.85     12.45 o 
   9   9   8        2.35        6.06     13.77 o 
  10   9   8       18.56       80.02     25.30 o 
  11   9   8        0.79      -15.43     25.78 o 
  12   9   8       21.33      -21.49     26.18 o 
  13   9   8        0.03        4.93     21.37 o 
 -18  10   8        2.67       15.44     26.37 o 
 -17  10   8        0.21        7.31     17.71 o 
 -16  10   8        0.20      -13.64     18.93 o 
 -15  10   8        0.10       18.40     19.44 o 
 -14  10   8        1.20        9.19     17.20 o 
 -13  10   8        0.27       -3.36     14.47 o 
 -12  10   8        1.36       -3.21     14.27 o 
 -11  10   8       10.65       -4.48     14.57 o 
 -10  10   8        4.12      -12.50     12.50 o 
  -9  10   8        1.61        3.43     12.02 o 
  -8  10   8       12.13        5.48     14.26 o 
  -7  10   8       19.64       16.07     15.26 o 
  -6  10   8       60.89       32.74     16.99 o 
  -5  10   8        5.30       -2.93     12.98 o 
  -4  10   8        2.68        7.51     20.34 o 
  -3  10   8        2.92       42.15     15.63 o 
  -2  10   8       90.57      101.06     17.33 o 
  -1  10   8        0.09        9.04     18.75 o 
   0  10   8       19.66       30.25     28.05 o 
   1  10   8        8.64       14.45     11.54 o 
   2  10   8       71.33       88.17     23.38 o 
   3  10   8        2.16        4.76     10.27 o 
   4  10   8       16.75       -8.42     12.15 o 
   5  10   8        7.45       10.15     15.92 o 
   6  10   8       29.09       32.56     25.67 o 
   7  10   8       22.34       55.70     30.45 o 
   8  10   8        2.84       -7.32     18.95 o 
   9  10   8        5.53       10.56     18.23 o 
  10  10   8        4.43       17.86     17.40 o 
  11  10   8       18.04       55.49     33.61 o 
 -15  11   8        0.03        5.39     22.96 o 
 -14  11   8       11.83       30.89     23.76 o 
 -13  11   8       38.75       51.73     23.90 o 
 -12  11   8        4.92        7.68     16.90 o 
 -11  11   8        0.79       27.84     26.42 o 
 -10  11   8        0.04       -0.50     18.39 o 
  -9  11   8        0.31      -11.07     26.27 o 
  -8  11   8        9.41       40.38     19.01 o 
  -7  11   8        5.06        0.82     11.23 o 
  -6  11   8       17.30        5.45     14.96 o 
  -5  11   8        3.36       14.21     27.79 o 
  -4  11   8       42.51       16.57     16.14 o 
  -3  11   8        2.73      -16.15     16.15 o 
  -2  11   8        9.26       50.50     27.05 o 
  -1  11   8        2.95        5.31     23.02 o 
   0  11   8        7.64        1.69     15.60 o 
   1  11   8        0.19       14.92     16.96 o 
   2  11   8        9.54       56.19     23.57 o 
   3  11   8       30.48       45.91     30.39 o 
   4  11   8        3.29       60.87     55.20 o 
   5  11   8       48.01       77.84     38.15 o 
   6  11   8       30.48       19.10     24.16 o 
   7  11   8        1.71       50.41     24.24 o 
   8  11   8        5.57        6.41     18.16 o 
 -10  12   8        0.04        7.76     35.69 o 
  -9  12   8        2.71       -6.03     21.69 o 
  -8  12   8       14.18        8.86     22.97 o 
  -7  12   8       13.21       11.03     23.79 o 
  -6  12   8       11.20       69.90     44.78 o 
  -5  12   8        0.71       30.37     21.14 o 
  -4  12   8       19.11       45.47     23.80 o 
  -3  12   8        0.89        0.38     14.04 o 
  -2  12   8       34.33       63.28     24.46 o 
  -1  12   8       29.16       42.80     24.69 o 
   0  12   8       58.10       81.41     47.44 o 
   1  12   8       11.20       -2.12     28.26 o 
   2  12   8        1.85       -0.66     25.08 o 
   3  12   8       17.16       11.21     34.57 o 
 -26   1   9       43.02       49.01     31.61 o 
 -25   1   9       14.73       17.14     14.72 o 
 -24   1   9        2.93       17.70     13.81 o 
 -23   1   9        5.46       19.48     15.28 o 
 -22   1   9        0.91       13.78     10.48 o 
 -21   1   9        2.27       -5.77      8.96 o 
 -20   1   9        5.32       20.18     10.71 o 
 -19   1   9       25.73       22.16     10.38 o 
 -18   1   9       35.71       70.95     13.40 o 
 -17   1   9       92.60       81.76     13.26 o 
 -16   1   9       29.74       11.81      8.99 o 
 -15   1   9       71.52       82.60     15.21 o 
 -14   1   9        8.81       25.70      8.23 o 
 -13   1   9       22.58       32.28     11.88 o 
 -12   1   9      117.96      132.60     15.71 o 
 -11   1   9      327.13      302.68     31.58 o 
 -10   1   9       83.84       68.08     11.30 o 
  -9   1   9     1323.89     1260.14     86.12 o 
  -8   1   9      134.36      139.05     21.22 o 
  -7   1   9       66.61       85.30     16.51 o 
  -6   1   9        2.88       -1.33     12.37 o 
  -5   1   9       37.22       25.93     12.16 o 
  -4   1   9        1.77      -13.86     13.86 o 
  -3   1   9       29.65       38.14     14.25 o 
  -2   1   9       80.16       95.47     17.83 o 
  -1   1   9       45.23      103.00     18.18 o 
   0   1   9       33.66       38.11     13.54 o 
   1   1   9        0.16        1.08     13.56 o 
   2   1   9      719.41      684.65     54.41 o 
   3   1   9        2.05       24.16     24.13 o 
   4   1   9       93.72      115.77     20.35 o 
   5   1   9       47.92       52.47     21.83 o 
   6   1   9       17.76        1.80     10.35 o 
   7   1   9       57.06       66.80     16.86 o 
   8   1   9        5.29        6.72     11.09 o 
   9   1   9        3.36       11.63     11.55 o 
  10   1   9      131.01      108.61     22.73 o 
  11   1   9        0.82        4.93     10.28 o 
  12   1   9        9.48       -6.16     14.31 o 
  13   1   9        4.35       23.86     23.05 o 
  14   1   9        4.44        0.91     10.89 o 
  15   1   9        0.26        3.53     11.00 o 
  16   1   9        0.27       13.99     13.71 o 
  17   1   9       21.42       11.80     21.44 o 
  18   1   9        4.50       22.85     20.10 o 
 -26   2   9        2.05       -6.41     20.90 o 
 -25   2   9        4.37        9.20     21.87 o 
 -24   2   9       35.39       68.31     23.92 o 
 -23   2   9        0.07       -4.32     13.67 o 
 -22   2   9        0.69       -7.75      9.72 o 
 -21   2   9        3.59       -2.34      8.09 o 
 -20   2   9        1.21       -3.44      8.06 o 
 -19   2   9        9.51        1.51      7.29 o 
 -18   2   9       51.13       44.39     15.69 o 
 -17   2   9       90.25      109.49     15.17 o 
 -16   2   9        6.54       -7.00      7.00 o 
 -15   2   9       74.35       71.30     11.78 o 
 -14   2   9       53.67       42.50     10.94 o 
 -13   2   9       14.29        3.69      8.01 o 
 -12   2   9        8.00        4.55      8.61 o 
 -11   2   9       63.76       47.58     10.82 o 
 -10   2   9        0.42       26.96     16.36 o 
  -9   2   9      207.61      221.10     18.85 o 
  -8   2   9       41.48       55.30     10.98 o 
  -7   2   9        2.26      -12.37     12.37 o 
  -6   2   9       25.45       22.45     16.85 o 
  -5   2   9        1.34       -0.06      8.37 o 
  -4   2   9       59.77      100.12     18.59 o 
  -3   2   9      274.88      293.61     30.87 o 
  -2   2   9        0.41       -5.04     13.51 o 
  -1   2   9        2.05       -5.91      8.71 o 
   0   2   9       83.81      116.97     19.24 o 
   1   2   9      190.71      200.14     24.60 o 
   2   2   9      433.36      445.43     41.77 o 
   3   2   9        8.43       -0.60      8.97 o 
   4   2   9       35.12       12.50     11.72 o 
   5   2   9        4.11       24.35     15.09 o 
   6   2   9        2.26       31.32     19.13 o 
   7   2   9        9.62        2.24     10.78 o 
   8   2   9      163.12      200.36     27.73 o 
   9   2   9       11.71       19.22     15.03 o 
  10   2   9       24.26       35.17     15.20 o 
  11   2   9       70.80       40.41     15.75 o 
  12   2   9        0.73       15.22     18.52 o 
  13   2   9        0.88        3.07     10.47 o 
  14   2   9        7.15       25.38     20.19 o 
  15   2   9        0.56       13.31     16.15 o 
  16   2   9       14.58       41.15     25.71 o 
  17   2   9        0.36       37.30     26.27 o 
  18   2   9        0.00       15.65     23.27 o 
 -25   3   9        3.89       10.44     18.72 o 
 -24   3   9        2.05       15.18     17.33 o 
 -23   3   9        0.13       19.60     14.35 o 
 -22   3   9        0.06       -8.99     15.58 o 
 -21   3   9       10.07       26.15     11.82 o 
 -20   3   9        5.00        0.35      6.93 o 
 -19   3   9       15.58        5.20      7.89 o 
 -18   3   9       26.35       15.77     10.55 o 
 -17   3   9       15.74       10.90      7.49 o 
 -16   3   9        6.66       -1.59      6.80 o 
 -15   3   9       63.14       46.54     10.14 o 
 -14   3   9       10.08       20.31      8.09 o 
 -13   3   9      256.80      241.50     22.49 o 
 -12   3   9       59.96       66.91     13.37 o 
 -11   3   9      102.96       99.05     13.15 o 
 -10   3   9       44.47       42.43     10.36 o 
  -9   3   9       38.40       20.88      8.26 o 
  -8   3   9       96.11      101.61     12.71 o 
  -7   3   9        0.60       -6.57      7.11 o 
  -6   3   9        3.24       -1.70     10.54 o 
  -5   3   9       71.14      114.76     24.39 o 
  -4   3   9      559.72      628.08     49.13 o 
  -3   3   9       31.45        7.35     10.26 o 
  -2   3   9       63.64       31.65     13.06 o 
  -1   3   9        1.72       28.78     13.43 o 
   0   3   9        1.44       10.62     12.16 o 
   1   3   9        3.35        9.21     10.46 o 
   2   3   9      165.86      148.02     21.63 o 
   3   3   9        2.96       -3.77      9.06 o 
   4   3   9      106.89      102.88     19.35 o 
   5   3   9       34.65       42.06     14.18 o 
   6   3   9       14.10       45.11     15.60 o 
   7   3   9        4.39        2.11      9.51 o 
   8   3   9       17.48       49.37     14.84 o 
   9   3   9        0.50       25.15     16.20 o 
  10   3   9       17.37        7.47     10.47 o 
  11   3   9        0.14       -5.06     10.73 o 
  12   3   9        3.20       -5.28     11.70 o 
  13   3   9        7.37      -14.89     14.89 o 
  14   3   9        0.00        8.71     19.54 o 
  15   3   9        3.75       30.98     23.11 o 
  16   3   9        0.59       16.45     22.23 o 
  17   3   9       11.13      -11.32     16.12 o 
  18   3   9       13.38       17.27     19.15 o 
 -25   4   9        4.51       28.81     24.92 o 
 -24   4   9       23.19       34.65     23.70 o 
 -23   4   9       51.91       62.60     27.14 o 
 -22   4   9        3.45       13.89     17.40 o 
 -21   4   9        1.30       -2.73     11.34 o 
 -20   4   9        2.37       -9.89      9.89 o 
 -19   4   9        0.00        4.57      8.42 o 
 -18   4   9        1.74       -5.59      7.87 o 
 -17   4   9        0.69        0.86      6.05 o 
 -16   4   9       16.95       14.32      7.72 o 
 -15   4   9        0.84       15.69      9.49 o 
 -14   4   9        7.37        9.89      7.96 o 
 -13   4   9       25.74       36.39      9.95 o 
 -12   4   9       67.03       76.12     13.08 o 
 -11   4   9       50.34       42.53     10.74 o 
 -10   4   9        9.96       14.47      9.72 o 
  -9   4   9       82.66       83.21     13.08 o 
  -8   4   9      175.56      148.12     16.86 o 
  -7   4   9        1.65        1.27      7.89 o 
  -6   4   9       34.00       22.11      8.86 o 
  -5   4   9        4.14       -2.73      5.61 o 
  -4   4   9       51.79       52.96     10.71 o 
  -3   4   9        4.12        3.37     12.85 o 
  -2   4   9      117.01      119.52     26.98 o 
  -1   4   9       53.22       70.00     16.71 o 
   0   4   9       39.97       33.74     21.87 o 
   1   4   9       92.94      105.56     20.19 o 
   2   4   9       24.47       46.48     25.52 o 
   3   4   9       13.27       11.20     12.34 o 
   4   4   9       64.05       75.43     17.92 o 
   5   4   9       93.19      113.13     20.09 o 
   6   4   9        0.77       14.77     11.37 o 
   7   4   9        0.89       -6.41     10.38 o 
   8   4   9        0.37       -2.16      9.04 o 
   9   4   9       52.72       85.62     35.32 o 
  10   4   9        2.19        5.98     11.70 o 
  11   4   9       20.02       29.59     16.31 o 
  12   4   9        0.19        5.62     11.04 o 
  13   4   9        3.00        6.76     12.37 o 
  14   4   9        7.52        2.57     13.43 o 
  15   4   9        2.05       -5.00     18.27 o 
  16   4   9        0.07        5.94     15.96 o 
  17   4   9        6.58       20.22     20.45 o 
 -24   5   9        4.32       -1.23     16.30 o 
 -23   5   9        0.15       17.72     19.59 o 
 -22   5   9        5.61       -2.20     19.99 o 
 -21   5   9        0.01       23.41     15.48 o 
 -20   5   9        1.52       20.21     21.07 o 
 -19   5   9        0.00       -7.33     15.05 o 
 -18   5   9        0.06       -9.39      9.64 o 
 -17   5   9       17.50       19.01     12.36 o 
 -16   5   9       12.45       34.48     13.25 o 
 -15   5   9       10.23       29.20     10.26 o 
 -14   5   9        6.65       21.16     15.19 o 
 -13   5   9       14.19       33.35     10.18 o 
 -12   5   9       80.59       62.82     17.92 o 
 -11   5   9      138.32      172.21     23.20 o 
 -10   5   9        7.90        0.40      6.61 o 
  -9   5   9       32.37       13.47      8.40 o 
  -8   5   9       59.56       62.46     16.89 o 
  -7   5   9      143.59      152.90     16.61 o 
  -6   5   9       23.75       36.75     10.07 o 
  -5   5   9        0.96        1.84     21.30 o 
  -4   5   9        9.78       11.73     10.90 o 
  -3   5   9      108.07       99.00     15.03 o 
  -2   5   9        0.69       12.29      7.35 o 
  -1   5   9      123.17      129.12     21.88 o 
   0   5   9      112.78      112.87     13.93 o 
   1   5   9       34.86       27.13      8.97 o 
   2   5   9      114.63      112.88     20.62 o 
   3   5   9       24.65       19.09     12.30 o 
   4   5   9       99.06      165.14     24.33 o 
   5   5   9      112.97      105.26     23.36 o 
   6   5   9       12.18       35.59     14.43 o 
   7   5   9        9.46        1.65     16.50 o 
   8   5   9       10.48       14.73     13.47 o 
   9   5   9        0.11       -0.84     12.04 o 
  10   5   9        2.08       -2.32     10.79 o 
  11   5   9        1.13        4.68      9.66 o 
  12   5   9        0.10       25.51     18.11 o 
  13   5   9        0.44       36.34     20.41 o 
  14   5   9        6.09       15.82     17.82 o 
  15   5   9        0.02       57.18     61.68 o 
  16   5   9        0.13       22.53     26.93 o 
 -23   6   9        9.88        3.77     17.63 o 
 -22   6   9        0.03       -5.31     18.22 o 
 -21   6   9        1.45       -1.44     15.87 o 
 -20   6   9        0.67       20.36     33.15 o 
 -19   6   9        1.89        0.46     16.87 o 
 -18   6   9        0.88        4.04     12.82 o 
 -17   6   9        4.69        8.21     11.34 o 
 -16   6   9        3.52       41.86     31.63 o 
 -15   6   9        1.69        1.38      9.02 o 
 -14   6   9        1.96       -0.40      9.97 o 
 -13   6   9        0.00        5.20      7.79 o 
 -12   6   9       37.49       38.79     12.92 o 
 -11   6   9       20.46        3.12      7.69 o 
 -10   6   9       44.67       45.50     11.21 o 
  -9   6   9        1.16       20.63      9.20 o 
  -8   6   9        0.03        6.76      7.24 o 
  -7   6   9        6.55       19.51      8.89 o 
  -6   6   9        5.30        4.50      7.27 o 
  -5   6   9       22.29       17.71     12.29 o 
  -4   6   9        6.57       -6.24     10.21 o 
  -3   6   9       36.87       43.09     10.86 o 
  -2   6   9        6.10       13.63      9.52 o 
  -1   6   9        0.07       13.69      8.51 o 
   0   6   9        5.44       24.14      9.86 o 
   1   6   9       16.79        4.06      7.80 o 
   2   6   9        5.73        7.30      9.28 o 
   3   6   9        5.14        1.26      8.40 o 
   4   6   9        0.83        8.38     10.98 o 
   5   6   9       19.11        9.74     10.76 o 
   6   6   9       20.21       -4.03     10.79 o 
   7   6   9       50.15       46.31     19.44 o 
   8   6   9        1.80        7.99     15.63 o 
   9   6   9        6.71        5.23     10.95 o 
  10   6   9        6.55       38.84     20.60 o 
  11   6   9        0.00        7.91     15.08 o 
  12   6   9        0.38       21.26     18.14 o 
  13   6   9        7.04       37.24     31.64 o 
  14   6   9        5.18      -17.74     18.53 o 
  15   6   9        1.24        9.53     31.75 o 
 -22   7   9        0.03       13.57     23.05 o 
 -21   7   9        0.34        8.01     17.20 o 
 -20   7   9        0.15        3.35     23.04 o 
 -19   7   9        0.00      -10.18     17.33 o 
 -18   7   9        1.58       59.66     56.46 o 
 -17   7   9       18.71        1.51     15.34 o 
 -16   7   9       83.72      106.64     26.65 o 
 -15   7   9        1.85        3.88      9.32 o 
 -14   7   9       53.01       63.17     25.51 o 
 -13   7   9        0.19        4.54      9.94 o 
 -12   7   9        2.47       -9.76     10.72 o 
 -11   7   9       40.88       32.93     13.70 o 
 -10   7   9       18.72       29.58     16.48 o 
  -9   7   9        9.49        3.56      9.32 o 
  -8   7   9        1.51       -3.34      9.53 o 
  -7   7   9       71.12       74.83     14.83 o 
  -6   7   9        5.51        8.15     13.77 o 
  -5   7   9        0.67      -10.96     10.96 o 
  -4   7   9       35.54       43.97     16.65 o 
  -3   7   9        1.51        2.65      9.82 o 
  -2   7   9       29.17        7.52     10.21 o 
  -1   7   9       11.67        2.81      9.79 o 
   0   7   9        2.45       17.58     12.02 o 
   1   7   9       14.55        4.66      8.81 o 
   2   7   9        0.25       10.95     11.66 o 
   3   7   9       25.72       32.83     14.77 o 
   4   7   9       13.96       28.19     12.78 o 
   5   7   9        0.03       10.96     13.31 o 
   6   7   9        2.57       12.72     11.73 o 
   7   7   9        5.88       18.45     13.37 o 
   8   7   9        4.66        5.58     11.26 o 
   9   7   9       25.19       26.41     19.16 o 
  10   7   9       14.98       35.29     20.54 o 
  11   7   9        4.18       19.95     32.05 o 
  12   7   9        1.35        9.77     17.77 o 
  13   7   9        1.54        7.67     22.15 o 
  14   7   9        0.19      -16.16     24.39 o 
 -20   8   9        0.05        5.71     17.33 o 
 -19   8   9        0.97        5.07     23.56 o 
 -18   8   9       31.36       48.68     24.92 o 
 -17   8   9        0.79      -11.67     18.12 o 
 -16   8   9       14.97        0.23     13.15 o 
 -15   8   9        1.76        7.98     16.72 o 
 -14   8   9       59.91       28.45     22.56 o 
 -13   8   9        0.28       23.24     25.46 o 
 -12   8   9       39.27       63.61     23.45 o 
 -11   8   9        4.23        2.70     15.14 o 
 -10   8   9        0.39       17.98     13.75 o 
  -9   8   9        5.17       20.11     12.78 o 
  -8   8   9        5.41       -7.20     12.41 o 
  -7   8   9        0.72        3.34      9.29 o 
  -6   8   9        6.67       24.53     13.60 o 
  -5   8   9        0.86        6.73     10.37 o 
  -4   8   9        5.29        4.90     11.61 o 
  -3   8   9        1.15       10.15      9.70 o 
  -2   8   9       25.98       51.07     16.15 o 
  -1   8   9        5.31       15.66     12.81 o 
   0   8   9        1.81        9.40     17.14 o 
   1   8   9      103.69      120.70     23.36 o 
   2   8   9        3.74       22.27     14.98 o 
   3   8   9        0.00       -9.37     11.54 o 
   4   8   9       15.41       18.91     15.50 o 
   5   8   9      264.51      250.06     31.14 o 
   6   8   9       54.19       56.00     17.15 o 
   7   8   9       14.48       47.97     23.32 o 
   8   8   9       15.36       20.53     16.83 o 
   9   8   9        0.10       20.08     17.07 o 
  10   8   9        0.93        6.90     20.74 o 
  11   8   9        0.11      -17.17     24.53 o 
  12   8   9        6.18       26.11     27.95 o 
 -18   9   9        2.06      -13.38     19.32 o 
 -17   9   9       42.19       34.89     22.63 o 
 -16   9   9       12.90       -1.26     21.30 o 
 -15   9   9       81.83      115.26     30.96 o 
 -14   9   9       13.95        8.23     17.60 o 
 -13   9   9       70.66      138.89     33.81 o 
 -12   9   9        0.17       71.94     29.39 o 
 -11   9   9        9.12       -1.90     10.45 o 
 -10   9   9        0.40        9.20     11.28 o 
  -9   9   9       45.26       67.58     23.00 o 
  -8   9   9       56.75       46.24     21.22 o 
  -7   9   9       35.21       16.11     16.85 o 
  -6   9   9       28.60       48.54     19.65 o 
  -5   9   9        0.36       12.70     12.12 o 
  -4   9   9       12.19       21.97     11.59 o 
  -3   9   9        2.61        5.29     12.37 o 
  -2   9   9        0.04       31.03     25.64 o 
  -1   9   9        0.37       -5.81     11.35 o 
   0   9   9       23.29        6.19     11.12 o 
   1   9   9       13.92        9.36     12.73 o 
   2   9   9       24.35        4.98     13.91 o 
   3   9   9       24.13       60.65     19.82 o 
   4   9   9       47.18       63.05     30.30 o 
   5   9   9        2.14        6.79     15.67 o 
   6   9   9       32.92       22.46     19.34 o 
   7   9   9       33.19       38.13     22.18 o 
   8   9   9        8.70        3.97     20.22 o 
   9   9   9        0.87        5.03     21.09 o 
  10   9   9        7.36       20.40     39.28 o 
 -15  10   9        0.43       15.36     20.26 o 
 -14  10   9       67.10       87.31     31.10 o 
 -13  10   9        0.20        8.74     17.58 o 
 -12  10   9        1.20       13.78     17.74 o 
 -11  10   9        2.39       -3.86     15.16 o 
 -10  10   9        8.10       -7.64     12.50 o 
  -9  10   9       11.48       13.17     16.14 o 
  -8  10   9       30.89       -5.26     14.64 o 
  -7  10   9        6.69        6.32     16.02 o 
  -6  10   9       51.49       49.42     21.71 o 
  -5  10   9        6.86      -15.05     16.81 o 
  -4  10   9        6.24       18.86     17.05 o 
  -3  10   9        0.00       10.88     19.81 o 
  -2  10   9        0.46        4.64     14.87 o 
  -1  10   9       12.87       14.93     15.14 o 
   0  10   9        2.80       17.43     16.54 o 
   1  10   9       18.22       22.14     14.45 o 
   2  10   9       12.65      113.35     48.14 o 
   3  10   9       20.06       -5.94     17.00 o 
   4  10   9        0.47        0.72     12.54 o 
   5  10   9        2.39        8.06     21.55 o 
   6  10   9        5.18      -13.91     23.93 o 
   7  10   9       59.79       24.65     27.63 o 
 -11  11   9        0.26       18.71     41.53 o 
 -10  11   9       14.83       10.53     18.62 o 
  -9  11   9        8.76       20.36     47.57 o 
  -8  11   9        0.71       13.81     24.15 o 
  -7  11   9        1.82        1.17     30.49 o 
  -6  11   9        0.03      -11.56     16.40 o 
  -5  11   9        1.59       29.05     20.76 o 
  -4  11   9        0.28        3.44     15.94 o 
  -3  11   9       15.49       -3.64     19.39 o 
  -2  11   9       20.15       21.44     20.31 o 
  -1  11   9        1.30       10.60     17.62 o 
   0  11   9        4.63       17.41     18.89 o 
   1  11   9       24.33       22.33     26.79 o 
   2  11   9        0.01       11.94     33.57 o 
   3  11   9       25.22       17.85     38.55 o 
 -24   0  10       15.46        2.19     30.06 o 
 -23   0  10        7.65       74.15     49.89 o 
 -22   0  10        2.76       10.79     21.16 o 
 -21   0  10        0.85       54.93     55.37 o 
 -20   0  10       15.62       48.79     52.61 o 
 -19   0  10      103.55      115.19     40.20 o 
 -18   0  10      105.67      195.54     49.40 o 
 -17   0  10        7.00       40.74     24.83 o 
 -16   0  10       47.89       51.68     35.70 o 
 -15   0  10      187.28      227.96     46.56 o 
 -14   0  10       52.29       51.68     25.69 o 
 -13   0  10       87.91       74.36     35.73 o 
 -12   0  10       42.52       30.94     20.80 o 
 -11   0  10       16.64       -3.15     13.62 o 
 -10   0  10       69.79      130.02     31.88 o 
  -9   0  10       32.16        0.84     32.78 o 
  -8   0  10       19.94       61.47     58.95 o 
  -7   0  10        0.20        9.89     15.71 o 
  -6   0  10        3.60       -3.20     14.16 o 
  -5   0  10        7.09       18.26     17.73 o 
  -4   0  10       15.04       11.21     20.20 o 
  -3   0  10        5.25       17.76     29.49 o 
  -2   0  10       27.31       35.07     23.82 o 
  -1   0  10      104.09      126.45     27.86 o 
   0   0  10       29.91       40.27     24.45 o 
   1   0  10       23.71        3.06     14.46 o 
   2   0  10       51.75       96.66     29.15 o 
   3   0  10       54.98       43.68     26.37 o 
   4   0  10       12.79       30.57     20.54 o 
   5   0  10      133.82      167.14     42.30 o 
   6   0  10      172.36      138.47     38.02 o 
   7   0  10      126.64      124.29     36.87 o 
   8   0  10        4.15      -14.98     19.50 o 
   9   0  10       26.14        0.88     15.99 o 
  10   0  10        1.02        3.39     16.28 o 
  11   0  10       13.85       13.01     20.95 o 
  12   0  10        2.06       25.39     22.34 o 
  13   0  10        5.87       -8.42     18.34 o 
  14   0  10       10.70       18.56     20.91 o 
  15   0  10       23.11       24.40     24.21 o 
  16   0  10        8.87       -8.57     20.21 o 
 -24   1  10        2.89       35.10     28.22 o 
 -23   1  10        0.01       27.92     18.99 o 
 -22   1  10        1.04       23.62     15.54 o 
 -21   1  10        0.04      -12.59     14.16 o 
 -20   1  10        0.12       -0.13      9.13 o 
 -19   1  10       15.12       -5.31      9.61 o 
 -18   1  10       97.40      123.91     19.25 o 
 -17   1  10       45.66       28.81     11.96 o 
 -16   1  10       21.40       22.97     14.72 o 
 -15   1  10      271.53      312.28     38.28 o 
 -14   1  10      112.46      139.44     25.31 o 
 -13   1  10      267.22      277.45     37.79 o 
 -12   1  10      120.31      147.78     29.79 o 
 -11   1  10       22.43        7.65     11.07 o 
 -10   1  10       85.22       96.10     22.35 o 
  -9   1  10        2.76       -8.34     10.93 o 
  -8   1  10       58.70       69.55     17.85 o 
  -7   1  10       21.54       10.15     11.62 o 
  -6   1  10      122.34      142.31     23.71 o 
  -5   1  10       51.35       74.44     17.95 o 
  -4   1  10       13.95       17.00     12.23 o 
  -3   1  10        4.25        1.62      9.58 o 
  -2   1  10       13.49       45.79     15.03 o 
  -1   1  10       60.23       54.95     16.59 o 
   0   1  10        6.22       48.48     24.39 o 
   1   1  10       85.49       91.49     19.91 o 
   2   1  10      113.93       81.18     18.19 o 
   3   1  10       12.30       21.00     13.64 o 
   4   1  10       48.00       48.45     17.25 o 
   5   1  10        0.11        0.61     11.49 o 
   6   1  10      152.30      125.93     24.30 o 
   7   1  10       17.07       40.49     17.18 o 
   8   1  10       34.57       71.89     20.87 o 
   9   1  10       52.19       49.67     18.84 o 
  10   1  10       13.99       18.51     15.01 o 
  11   1  10       21.82       46.01     17.63 o 
  12   1  10        8.61       13.74     12.67 o 
  13   1  10        5.98        4.53     12.35 o 
  14   1  10        0.01        1.81     11.89 o 
  15   1  10        3.27        7.93     14.28 o 
  16   1  10        0.00       -2.82     16.11 o 
 -24   2  10       34.69       86.28     39.22 o 
 -23   2  10       12.93       26.93     27.56 o 
 -22   2  10        0.05        8.72     15.51 o 
 -21   2  10        0.00        6.92     10.32 o 
 -20   2  10        2.08       29.34     19.65 o 
 -19   2  10        0.68        6.26      9.71 o 
 -18   2  10        2.92        1.72     10.63 o 
 -17   2  10       17.49       37.15     12.77 o 
 -16   2  10       52.92       73.71     24.86 o 
 -15   2  10       16.34       24.28     17.34 o 
 -14   2  10        5.24       21.16     18.21 o 
 -13   2  10        9.36        7.44     11.75 o 
 -12   2  10       30.00        6.63     11.70 o 
 -11   2  10      212.43      175.27     27.30 o 
 -10   2  10        0.62       13.41     12.49 o 
  -9   2  10      117.19       93.98     19.34 o 
  -8   2  10        1.77        5.52     10.57 o 
  -7   2  10      176.25      233.63     47.02 o 
  -6   2  10       74.32       70.34     17.54 o 
  -5   2  10        3.49       -0.05      8.86 o 
  -4   2  10        3.49       -0.94      9.36 o 
  -3   2  10       88.51      123.13     22.27 o 
  -2   2  10        1.52       -2.58      9.96 o 
  -1   2  10       43.88       98.84     20.17 o 
   0   2  10      315.67      298.10     34.05 o 
   1   2  10        5.25        8.98     12.03 o 
   2   2  10       36.72       48.87     16.35 o 
   3   2  10       91.48       85.56     23.64 o 
   4   2  10      410.15      433.14     45.25 o 
   5   2  10        6.92       24.95     14.63 o 
   6   2  10        1.67      -10.99     14.39 o 
   7   2  10       56.39       61.21     18.44 o 
   8   2  10       27.02       27.19     15.79 o 
   9   2  10       14.24       22.74     16.63 o 
  10   2  10        8.68        0.86     17.25 o 
  11   2  10        0.46       31.60     32.39 o 
  12   2  10        0.19       -9.21     13.07 o 
  13   2  10        0.43       -1.37     11.01 o 
  14   2  10        2.96       -8.46     13.15 o 
  15   2  10        2.46      -19.61     19.61 o 
  16   2  10        0.64       32.48     48.73 o 
 -24   3  10        5.89       45.21     33.30 o 
 -23   3  10        0.49       39.87     54.30 o 
 -22   3  10        2.32       -2.79     25.68 o 
 -21   3  10        7.01        4.55     11.56 o 
 -20   3  10        9.92       16.67     13.17 o 
 -19   3  10        4.51       19.99     11.21 o 
 -18   3  10        0.17       -3.05      7.97 o 
 -17   3  10        4.79       15.69     11.03 o 
 -16   3  10        1.15        1.15      9.05 o 
 -15   3  10        9.38       23.03     10.31 o 
 -14   3  10       22.76       11.10      8.08 o 
 -13   3  10       73.71       86.55     19.21 o 
 -12   3  10       54.07       66.04     17.68 o 
 -11   3  10        1.67       24.89     17.95 o 
 -10   3  10       74.21       78.65     18.47 o 
  -9   3  10        3.12       31.73     15.16 o 
  -8   3  10      193.92      190.91     26.50 o 
  -7   3  10        5.78       28.32     14.75 o 
  -6   3  10       27.75       43.40     15.89 o 
  -5   3  10       14.16        3.75     10.10 o 
  -4   3  10       22.03       37.18     15.03 o 
  -3   3  10       26.08       44.34     15.66 o 
  -2   3  10      259.53      258.79     32.45 o 
  -1   3  10       14.41        7.89     11.48 o 
   0   3  10       62.50       70.22     19.19 o 
   1   3  10      180.34      106.61     21.26 o 
   2   3  10       19.67        2.18      9.98 o 
   3   3  10        3.45       -0.73      9.46 o 
   4   3  10       15.15        9.39     11.00 o 
   5   3  10        3.80       14.37     12.86 o 
   6   3  10       41.12       80.92     23.68 o 
   7   3  10        0.96       19.19     13.93 o 
   8   3  10       40.97       58.60     23.39 o 
   9   3  10       16.67       29.22     19.25 o 
  10   3  10        7.02       -6.09     11.77 o 
  11   3  10        1.90       -3.52     11.49 o 
  12   3  10        6.01       30.77     24.61 o 
  13   3  10        7.54        6.61     13.29 o 
  14   3  10        0.73        6.96     17.13 o 
  15   3  10        5.54        5.52     16.48 o 
 -23   4  10        3.89       49.55     32.10 o 
 -22   4  10        4.71       -3.72     21.96 o 
 -21   4  10        0.00       20.38     25.44 o 
 -20   4  10        5.87       22.67     18.78 o 
 -19   4  10       18.21       28.98     14.58 o 
 -18   4  10        0.01       18.87     13.57 o 
 -17   4  10        2.69        5.59      9.08 o 
 -16   4  10        0.66       -3.40      8.45 o 
 -15   4  10        0.11        6.81     10.43 o 
 -14   4  10        5.32        1.33      8.60 o 
 -13   4  10       18.71       13.28      9.22 o 
 -12   4  10       12.27       23.51      9.04 o 
 -11   4  10       16.25        3.76     15.14 o 
 -10   4  10        9.40       16.40     11.44 o 
  -9   4  10      148.06      159.32     24.35 o 
  -8   4  10        2.28       -2.16     10.63 o 
  -7   4  10        4.61       -8.63     11.87 o 
  -6   4  10       21.41        1.23      9.93 o 
  -5   4  10      292.74      330.81     37.95 o 
  -4   4  10      130.85      129.70     23.89 o 
  -3   4  10        2.69        4.98     12.56 o 
  -2   4  10       43.22       84.62     24.48 o 
  -1   4  10      127.30      143.00     24.48 o 
   0   4  10      129.44      115.05     22.02 o 
   1   4  10        1.33       -0.76      9.91 o 
   2   4  10       29.52       29.01     14.75 o 
   3   4  10        4.00      -10.41     12.61 o 
   4   4  10        5.75       -6.79     11.68 o 
   5   4  10       17.82       33.96     14.52 o 
   6   4  10       40.90       19.12     12.69 o 
   7   4  10       11.57      -12.38     12.38 o 
   8   4  10        7.59       -6.85     10.86 o 
   9   4  10        5.15       -2.63     10.74 o 
  10   4  10        0.43        0.23     12.84 o 
  11   4  10        0.01       16.57     14.90 o 
  12   4  10        1.07       19.29     18.94 o 
  13   4  10        4.76        7.68     17.09 o 
  14   4  10        0.00        7.68     16.64 o 
 -22   5  10       14.08       -8.93     22.60 o 
 -21   5  10        0.25        1.21     18.97 o 
 -20   5  10        9.63        4.52     14.83 o 
 -19   5  10        7.28      -10.87     14.98 o 
 -18   5  10        7.91        3.32     11.38 o 
 -17   5  10       12.51        2.58     10.21 o 
 -16   5  10        2.53       15.47     14.29 o 
 -15   5  10        0.94       19.30     17.61 o 
 -14   5  10        4.41        8.01      8.36 o 
 -13   5  10        6.60        4.71      9.41 o 
 -12   5  10       19.35       23.74      9.99 o 
 -11   5  10       10.08       19.27     12.14 o 
 -10   5  10        3.87       21.21     22.90 o 
  -9   5  10        1.16       -8.63     14.43 o 
  -8   5  10       73.08       39.83     14.09 o 
  -7   5  10       11.27        8.62     11.79 o 
  -6   5  10       39.52       60.07     17.87 o 
  -5   5  10      135.60      174.24     26.97 o 
  -4   5  10       44.89       56.98     17.98 o 
  -3   5  10       57.78       70.14     20.01 o 
  -2   5  10        2.12       13.33     15.12 o 
  -1   5  10       14.14       15.66     13.10 o 
   0   5  10        5.87       -4.83     11.14 o 
   1   5  10       67.12       41.77     16.57 o 
   2   5  10       45.25       54.25     18.17 o 
   3   5  10        6.14        1.70     13.92 o 
   4   5  10        1.82       -7.44     17.48 o 
   5   5  10       41.32       31.17     14.84 o 
   6   5  10       31.15       61.80     19.08 o 
   7   5  10        0.01       22.76     22.68 o 
   8   5  10        3.49        5.25     11.73 o 
   9   5  10        5.41        8.89     12.75 o 
  10   5  10        2.64       10.42     16.41 o 
  11   5  10       25.42       29.34     26.33 o 
  12   5  10        0.03       11.97     17.27 o 
  13   5  10        0.12      -14.37     22.66 o 
  14   5  10       10.61       26.14     31.98 o 
 -21   6  10        2.01       17.36     26.38 o 
 -20   6  10       15.79       -1.55     15.73 o 
 -19   6  10        9.86       17.80     28.22 o 
 -18   6  10        2.77       -7.33     14.61 o 
 -17   6  10        1.38      -12.62     17.39 o 
 -16   6  10       28.42       31.19     15.15 o 
 -15   6  10       39.47       48.25     17.43 o 
 -14   6  10        4.39       13.93     12.42 o 
 -13   6  10       40.17       59.43     18.21 o 
 -12   6  10        0.28        4.43      8.51 o 
 -11   6  10        0.00        7.69      8.51 o 
 -10   6  10        0.19       -0.51      8.41 o 
  -9   6  10        0.42       17.99      9.74 o 
  -8   6  10       35.06       42.96     23.23 o 
  -7   6  10        6.19       46.06     25.29 o 
  -6   6  10       21.95        3.87     10.69 o 
  -5   6  10        0.33        1.46      9.72 o 
  -4   6  10       10.88       34.97     18.20 o 
  -3   6  10        7.50        9.78     12.39 o 
  -2   6  10       25.29        8.21     17.28 o 
  -1   6  10       19.76       -7.01     11.77 o 
   0   6  10        0.30       16.11     12.81 o 
   1   6  10       14.16        6.36     11.54 o 
   2   6  10        0.02       17.90     13.61 o 
   3   6  10       55.10       58.57     27.90 o 
   4   6  10       86.12       82.75     26.19 o 
   5   6  10        0.93       -5.65     11.41 o 
   6   6  10       34.76       57.02     17.83 o 
   7   6  10        4.49       18.15     13.77 o 
   8   6  10        1.11       39.09     17.77 o 
   9   6  10        3.20       28.91     22.90 o 
  10   6  10        2.08       24.27     21.04 o 
  11   6  10        0.04        6.99     21.67 o 
  12   6  10        3.91      -15.51     24.38 o 
 -19   7  10       13.23        5.76     23.55 o 
 -18   7  10       17.59        1.59     17.86 o 
 -17   7  10       10.92       29.36     20.77 o 
 -16   7  10       30.94       32.84     19.86 o 
 -15   7  10        5.04        6.87     13.39 o 
 -14   7  10       11.74       -4.20     11.39 o 
 -13   7  10       10.62       -3.35     10.72 o 
 -12   7  10        0.03       -0.62      9.06 o 
 -11   7  10        4.28       18.61     13.64 o 
 -10   7  10        6.33        9.55      9.69 o 
  -9   7  10        3.71        5.00     17.77 o 
  -8   7  10        3.58       12.82     13.32 o 
  -7   7  10        3.23        6.07     11.32 o 
  -6   7  10        4.28        3.84     10.47 o 
  -5   7  10       14.96        3.05     12.44 o 
  -4   7  10        2.45       26.76     14.07 o 
  -3   7  10        0.37       -6.95     11.54 o 
  -2   7  10        0.97       -2.41     11.54 o 
  -1   7  10        0.24       14.70     13.73 o 
   0   7  10        1.20       13.39     15.03 o 
   1   7  10       10.96       27.59     18.55 o 
   2   7  10        9.68       -2.32     10.93 o 
   3   7  10       10.57        7.68     12.15 o 
   4   7  10        0.25       -3.40     11.29 o 
   5   7  10        0.22        2.62     11.19 o 
   6   7  10        5.69        9.21     13.18 o 
   7   7  10        2.12        6.03     12.17 o 
   8   7  10       11.42       24.02     18.56 o 
   9   7  10        1.68        2.65     16.83 o 
  10   7  10        6.76      -41.33     41.33 o 
  11   7  10        6.05      -24.77     24.77 o 
 -17   8  10        1.97       -8.28     22.45 o 
 -16   8  10       13.72        3.52     20.40 o 
 -15   8  10       55.85      101.99     41.49 o 
 -14   8  10        1.41       23.87     25.42 o 
 -13   8  10       23.04        3.33     10.94 o 
 -12   8  10       16.38        8.16     12.85 o 
 -11   8  10        3.20        3.81     10.63 o 
 -10   8  10       54.33       27.19     14.73 o 
  -9   8  10       22.99       24.70     17.97 o 
  -8   8  10       10.38       46.39     26.57 o 
  -7   8  10        3.49       -8.85     11.69 o 
  -6   8  10        3.03        6.65     11.60 o 
  -5   8  10        6.99       18.30     14.37 o 
  -4   8  10        0.01        7.17     11.97 o 
  -3   8  10        0.30       25.13     24.35 o 
  -2   8  10        2.06        2.67     11.07 o 
  -1   8  10        0.57        6.46     12.96 o 
   0   8  10        0.58       28.02     26.34 o 
   1   8  10        0.02        1.11     10.76 o 
   2   8  10       44.23       41.95     18.94 o 
   3   8  10        0.60       -0.70     10.55 o 
   4   8  10       15.59       25.80     15.66 o 
   5   8  10        1.76        3.32     13.27 o 
   6   8  10       41.87       43.30     21.65 o 
   7   8  10        0.20       18.37     18.20 o 
   8   8  10       37.18       19.40     22.25 o 
   9   8  10        0.56      -20.63     37.49 o 
 -15   9  10       11.89       36.03     32.55 o 
 -14   9  10       11.80       -5.45     37.59 o 
 -13   9  10        4.11       15.65     25.11 o 
 -12   9  10       30.74       15.88     25.42 o 
 -11   9  10       17.56       14.19     18.52 o 
 -10   9  10        9.56        4.78     14.97 o 
  -9   9  10        4.18        3.69     13.55 o 
  -8   9  10        0.51       -8.07     15.84 o 
  -7   9  10        0.46       34.14     20.94 o 
  -6   9  10        3.47       17.89     17.98 o 
  -5   9  10        3.86       -1.04     12.71 o 
  -4   9  10        0.62        3.86     11.95 o 
  -3   9  10        3.33        0.27     15.48 o 
  -2   9  10        3.49       18.86     14.48 o 
  -1   9  10        0.19        1.43     13.29 o 
   0   9  10        0.46       23.16     17.12 o 
   1   9  10        3.49       45.03     20.68 o 
   2   9  10        2.17       15.46     14.79 o 
   3   9  10       11.63       46.94     19.79 o 
   4   9  10        0.41        0.18     13.41 o 
   5   9  10       19.99        4.51     14.87 o 
   6   9  10        0.07        8.51     20.00 o 
 -11  10  10        1.90      -19.21     27.94 o 
 -10  10  10        6.57       -4.02     21.40 o 
  -9  10  10        1.36      -10.22     35.23 o 
  -8  10  10        6.18        5.93     18.48 o 
  -7  10  10        0.12      -19.29     26.80 o 
  -6  10  10        3.71       11.43     19.65 o 
  -5  10  10       19.14       33.50     24.14 o 
  -4  10  10        0.52       11.08     18.62 o 
  -3  10  10        0.20        6.64     17.86 o 
  -2  10  10        4.04       21.92     19.09 o 
  -1  10  10        5.13       10.48     24.49 o 
   0  10  10        0.49       33.06     23.06 o 
   1  10  10        8.53       15.85     16.25 o 
   2  10  10        0.11       30.19     39.51 o 
 -22   1  11        0.32      -12.25     19.38 o 
 -21   1  11        0.02        4.42     13.90 o 
 -20   1  11        5.69        4.02     14.22 o 
 -19   1  11       34.80       13.90     15.82 o 
 -18   1  11        9.50       38.69     23.46 o 
 -17   1  11       68.43       97.46     24.92 o 
 -16   1  11      140.27      169.63     32.11 o 
 -15   1  11       70.32      158.42     48.16 o 
 -14   1  11      273.29      247.60     36.55 o 
 -13   1  11       79.64       73.12     21.04 o 
 -12   1  11       14.12       61.98     34.66 o 
 -11   1  11        6.33       12.50     12.87 o 
 -10   1  11       20.55       19.07     13.64 o 
  -9   1  11       88.09       96.49     22.23 o 
  -8   1  11        2.95        0.13      9.51 o 
  -7   1  11       10.74       21.68     13.99 o 
  -6   1  11        1.21       25.66     28.51 o 
  -5   1  11        0.38       14.39     12.29 o 
  -4   1  11        0.27        2.02     10.72 o 
  -3   1  11        8.64      -13.23     13.23 o 
  -2   1  11        0.90       -3.98     11.37 o 
  -1   1  11       94.06       82.28     20.30 o 
   0   1  11      155.03      141.08     25.41 o 
   1   1  11       66.50       75.43     20.49 o 
   2   1  11       19.57       47.44     19.84 o 
   3   1  11        3.57       -9.37     15.35 o 
   4   1  11       55.79       64.59     20.84 o 
   5   1  11      114.44      141.31     27.38 o 
   6   1  11        2.25        5.44     12.80 o 
   7   1  11      180.02      249.06     39.84 o 
   8   1  11        4.14       35.64     18.84 o 
   9   1  11        5.36        7.81     13.89 o 
  10   1  11        3.39       25.64     17.03 o 
  11   1  11       19.43       29.90     18.47 o 
  12   1  11        4.32       17.28     16.86 o 
  13   1  11        1.32       -8.06     14.67 o 
 -22   2  11        0.32       -2.48     18.81 o 
 -21   2  11        9.10       12.31     17.91 o 
 -20   2  11       16.92       41.91     19.98 o 
 -19   2  11        0.42      -14.32     14.32 o 
 -18   2  11        3.47       -4.32     10.45 o 
 -17   2  11        0.05       -3.29     12.42 o 
 -16   2  11       47.67      100.89     23.91 o 
 -15   2  11        0.43       19.38     15.20 o 
 -14   2  11       48.23       57.08     23.52 o 
 -13   2  11       49.17       66.75     20.05 o 
 -12   2  11       26.58        1.91     11.09 o 
 -11   2  11       32.76        9.87     12.80 o 
 -10   2  11       15.76       10.11     13.09 o 
  -9   2  11       36.54       44.74     16.84 o 
  -8   2  11        1.02       -8.97     12.15 o 
  -7   2  11       21.14       26.36     15.36 o 
  -6   2  11        7.83       14.42     13.38 o 
  -5   2  11        0.83       -6.73     11.76 o 
  -4   2  11       12.53       16.27     15.31 o 
  -3   2  11        3.41       -3.05     12.14 o 
  -2   2  11       97.35      101.79     22.96 o 
  -1   2  11        0.00       -0.32     10.00 o 
   0   2  11        0.96       -2.37     11.20 o 
   1   2  11        8.86       38.68     16.77 o 
   2   2  11       63.73       49.76     18.28 o 
   3   2  11       20.38       20.52     15.10 o 
   4   2  11      155.76      174.47     30.75 o 
   5   2  11      142.93      129.64     26.88 o 
   6   2  11       72.66      157.05     30.20 o 
   7   2  11       27.41       52.01     27.01 o 
   8   2  11        3.39        7.05     15.55 o 
   9   2  11        1.42        5.82     13.85 o 
  10   2  11        1.79       18.14     19.15 o 
  11   2  11        9.62        2.64     15.27 o 
  12   2  11        1.66        5.80     14.06 o 
  13   2  11        5.13        1.50     15.47 o 
 -21   3  11        0.00       -4.89     21.78 o 
 -20   3  11        0.89      -14.31     17.70 o 
 -19   3  11        0.00       26.51     22.65 o 
 -18   3  11        4.93       20.55     14.33 o 
 -17   3  11        0.09      -13.69     13.69 o 
 -16   3  11       72.29       58.54     19.42 o 
 -15   3  11        0.05       -0.65     10.02 o 
 -14   3  11        4.35       43.08     15.89 o 
 -13   3  11       29.44       49.21     24.01 o 
 -12   3  11        2.49       -1.42     11.39 o 
 -11   3  11        0.00       -4.28     12.27 o 
 -10   3  11       27.05       76.34     28.01 o 
  -9   3  11       28.11       33.76     16.69 o 
  -8   3  11        6.56        9.64     12.33 o 
  -7   3  11      201.40      165.04     27.73 o 
  -6   3  11       19.83       25.61     14.60 o 
  -5   3  11       10.66        4.39     11.02 o 
  -4   3  11        2.84        6.07     11.59 o 
  -3   3  11       48.91       40.48     23.66 o 
  -2   3  11        5.19       -2.33     10.85 o 
  -1   3  11        2.05       -4.87     11.58 o 
   0   3  11        2.85       12.31     18.97 o 
   1   3  11       11.55        7.37     17.99 o 
   2   3  11       16.24       36.16     16.41 o 
   3   3  11        4.16       -7.85     12.19 o 
   4   3  11       16.79       35.33     17.14 o 
   5   3  11       34.84       62.83     21.01 o 
   6   3  11       32.17       27.01     16.48 o 
   7   3  11        2.24       11.23     13.79 o 
   8   3  11        6.16       40.52     20.23 o 
   9   3  11        1.01       32.85     18.38 o 
  10   3  11        2.87        3.83     13.06 o 
  11   3  11        1.27        8.53     14.04 o 
  12   3  11        6.11      -11.91     18.56 o 
 -21   4  11        2.43       26.06     30.16 o 
 -20   4  11        9.17      -24.69     28.20 o 
 -19   4  11        8.63       34.79     22.78 o 
 -18   4  11        5.56       56.63     56.96 o 
 -17   4  11        1.04        0.01     14.24 o 
 -16   4  11       50.08       44.06     26.12 o 
 -15   4  11        9.22        0.75     13.38 o 
 -14   4  11      121.62      132.18     22.44 o 
 -13   4  11       25.02        8.70     13.53 o 
 -12   4  11        0.04       28.74     14.35 o 
 -11   4  11       24.02       38.72     16.51 o 
 -10   4  11        8.24        3.46     12.33 o 
  -9   4  11       42.22        5.91     13.10 o 
  -8   4  11        0.39       12.13     13.51 o 
  -7   4  11        6.97        5.73     12.02 o 
  -6   4  11       11.48        1.82     10.77 o 
  -5   4  11       14.36       15.33     13.78 o 
  -4   4  11       30.63       82.49     20.51 o 
  -3   4  11        0.04        4.87     11.80 o 
  -2   4  11        4.79       -7.14     12.28 o 
  -1   4  11       23.62       25.27     15.41 o 
   0   4  11        0.77       13.13     13.50 o 
   1   4  11        4.21       15.07     13.98 o 
   2   4  11        6.87        9.54     13.78 o 
   3   4  11        2.76       -6.01     13.55 o 
   4   4  11        1.99       -6.26     13.04 o 
   5   4  11       10.21        7.69     12.35 o 
   6   4  11        6.60       22.55     15.90 o 
   7   4  11        8.40       10.50     16.12 o 
   8   4  11       10.46       19.59     16.10 o 
   9   4  11       12.21       40.73     28.55 o 
  10   4  11        0.05       -9.69     14.72 o 
  11   4  11        3.80      -18.01     24.68 o 
 -20   5  11        1.26      -22.17     36.69 o 
 -19   5  11        0.33       -5.23     22.38 o 
 -18   5  11       18.59       27.90     38.32 o 
 -17   5  11       29.44       25.43     19.85 o 
 -16   5  11        1.07       13.57     16.68 o 
 -15   5  11        5.47        5.26     38.88 o 
 -14   5  11        0.03       24.89     13.37 o 
 -13   5  11        2.54        2.32      9.48 o 
 -12   5  11       10.46        5.99     10.58 o 
 -11   5  11        8.44       30.25     14.83 o 
 -10   5  11        6.98        7.45     11.64 o 
  -9   5  11       81.66       64.73     20.18 o 
  -8   5  11       29.86        8.60     12.82 o 
  -7   5  11       17.27       25.36     14.64 o 
  -6   5  11        0.71       -3.12     11.80 o 
  -5   5  11        0.01       -0.93     15.59 o 
  -4   5  11        2.29        8.28     17.28 o 
  -3   5  11       26.57        5.08     11.92 o 
  -2   5  11        1.13        7.44     12.66 o 
  -1   5  11       20.45       31.90     16.53 o 
   0   5  11       16.40       -1.65     12.17 o 
   1   5  11        0.97       -7.60     12.65 o 
   2   5  11       27.83       18.15     15.52 o 
   3   5  11        3.93       29.42     18.19 o 
   4   5  11        0.04        1.51     10.97 o 
   5   5  11        0.27        5.71     16.84 o 
   6   5  11        6.17       -4.29     14.59 o 
   7   5  11        1.83        6.79     15.39 o 
   8   5  11       11.36        1.28     11.56 o 
   9   5  11        1.19      -12.70     18.54 o 
  10   5  11        5.97        4.53     23.67 o 
 -18   6  11        9.25       13.29     25.16 o 
 -17   6  11        3.97       19.64     30.95 o 
 -16   6  11        0.20       11.31     16.26 o 
 -15   6  11        0.74        8.49     16.09 o 
 -14   6  11        5.85       57.34     28.47 o 
 -13   6  11       17.26       38.03     29.59 o 
 -12   6  11       56.48       64.96     26.10 o 
 -11   6  11        0.00       -5.23     10.69 o 
 -10   6  11        8.23       24.44     14.69 o 
  -9   6  11       22.50       48.55     33.46 o 
  -8   6  11       18.93       12.61     13.07 o 
  -7   6  11       19.59       51.45     22.99 o 
  -6   6  11        4.72        2.32     11.79 o 
  -5   6  11        0.10       23.02     16.09 o 
  -4   6  11        2.64       51.03     20.84 o 
  -3   6  11        3.74        0.74     10.89 o 
  -2   6  11       11.74       10.14     18.70 o 
  -1   6  11       17.61       39.43     18.27 o 
   0   6  11       21.15        6.58     12.69 o 
   1   6  11        0.01      -14.85     17.33 o 
   2   6  11        0.25        6.21     12.83 o 
   3   6  11        1.08        0.15     12.46 o 
   4   6  11        2.63       10.01     13.88 o 
   5   6  11        0.32       12.90     14.36 o 
   6   6  11        0.70       15.59     14.02 o 
   7   6  11        2.70       16.44     18.75 o 
   8   6  11        0.61       15.87     19.27 o 
   9   6  11        2.85       -8.74     23.58 o 
 -16   7  11        6.89       50.60     32.96 o 
 -15   7  11        0.34      -20.37     25.13 o 
 -14   7  11        5.78       23.74     20.01 o 
 -13   7  11       17.96       90.26     30.11 o 
 -12   7  11       28.18       33.64     27.15 o 
 -11   7  11       37.45       68.97     31.19 o 
 -10   7  11        1.47       32.59     20.17 o 
  -9   7  11        0.41        5.43     13.47 o 
  -8   7  11        0.02       22.95     15.50 o 
  -7   7  11        0.42        2.98     11.76 o 
  -6   7  11       14.31       29.55     17.96 o 
  -5   7  11       17.62       11.39     20.80 o 
  -4   7  11        0.00       39.21     19.16 o 
  -3   7  11        0.10      -16.66     16.66 o 
  -2   7  11        0.20       -8.87     13.55 o 
  -1   7  11        9.84       27.83     17.38 o 
   0   7  11       29.37        9.08     14.11 o 
   1   7  11        4.32       39.04     17.95 o 
   2   7  11       13.41       12.44     14.19 o 
   3   7  11        0.13       10.86     14.55 o 
   4   7  11       41.13       42.96     19.40 o 
   5   7  11        0.40       -7.37     13.84 o 
   6   7  11        4.64       22.39     19.42 o 
   7   7  11        7.70        7.89     17.22 o 
 -14   8  11       12.56      -14.04     24.23 o 
 -13   8  11        2.63       14.13     24.61 o 
 -12   8  11        1.88       -0.75     14.90 o 
 -11   8  11        5.88       37.93     22.46 o 
 -10   8  11        2.97       18.02     18.83 o 
  -9   8  11       21.60       33.47     22.56 o 
  -8   8  11        0.17       35.31     21.66 o 
  -7   8  11        2.84       -0.08     17.43 o 
  -6   8  11        0.32       14.83     17.67 o 
  -5   8  11        3.52       36.37     23.98 o 
  -4   8  11        3.36       31.17     22.68 o 
  -3   8  11        9.39       -5.70     12.26 o 
  -2   8  11        0.00       -2.30     12.66 o 
  -1   8  11       15.41       12.74     17.97 o 
   0   8  11       39.01       76.16     30.19 o 
   1   8  11        7.74       27.75     29.73 o 
   2   8  11      100.79      102.01     28.33 o 
   3   8  11        3.04       -6.71     13.41 o 
   4   8  11        0.28       -2.74     15.72 o 
  -9   9  11       28.28       18.40     23.82 o 
  -8   9  11        2.55       11.95     20.00 o 
  -7   9  11        1.92       20.77     20.98 o 
  -6   9  11        0.47      -21.11     21.11 o 
  -5   9  11        0.80       23.38     20.40 o 
  -4   9  11        7.20       68.55     27.47 o 
  -3   9  11        0.02       30.44     50.13 o 
  -2   9  11        0.15       16.83     22.63 o 
  -1   9  11        0.09      -23.02     23.02 o 
   0   9  11        5.33       18.38     35.03 o 
 -19   0  12       31.01        5.83     21.11 o 
 -18   0  12        6.02       17.07     22.88 o 
 -17   0  12        7.63        2.21     31.05 o 
 -16   0  12       33.94       17.55     27.67 o 
 -15   0  12       21.62       -3.83     18.18 o 
 -14   0  12       84.14      110.36     73.35 o 
 -13   0  12       18.03        6.87     19.52 o 
 -12   0  12      102.61       49.20     46.42 o 
 -11   0  12        0.79        5.54     17.92 o 
 -10   0  12       27.92       -9.82     27.67 o 
  -9   0  12       68.18       36.15     25.68 o 
  -8   0  12       31.59       -4.89     32.94 o 
  -7   0  12       10.43      -17.27     20.64 o 
  -6   0  12        5.91       -1.10     15.55 o 
  -5   0  12       11.03       -2.98     17.13 o 
  -4   0  12        5.45        7.17     19.32 o 
  -3   0  12        0.73      -11.55     20.15 o 
  -2   0  12       11.22       26.73     22.64 o 
  -1   0  12       19.09       37.87     24.91 o 
   0   0  12       37.25       72.91     30.66 o 
   1   0  12        2.31       -0.42     19.64 o 
   2   0  12      164.45      180.13     52.82 o 
   3   0  12      214.26      290.12     62.20 o 
   4   0  12       90.24      105.81     36.71 o 
   5   0  12       61.55       53.25     40.11 o 
   6   0  12        0.02        2.13     18.90 o 
   7   0  12       23.76       18.04     24.74 o 
   8   0  12       20.22       27.35     27.67 o 
   9   0  12        5.18       31.33     39.61 o 
 -19   1  12        1.38       18.26     16.50 o 
 -18   1  12       55.58       53.18     20.21 o 
 -17   1  12       55.50       22.11     16.69 o 
 -16   1  12       21.97       24.34     17.78 o 
 -15   1  12       43.25       56.58     22.03 o 
 -14   1  12       11.10       14.21     14.94 o 
 -13   1  12        0.60       29.88     27.67 o 
 -12   1  12        1.66       12.12     14.04 o 
 -11   1  12        6.35        5.16     12.27 o 
 -10   1  12       10.87        4.26     12.30 o 
  -9   1  12       11.70        0.26     12.66 o 
  -8   1  12        6.71       34.37     17.41 o 
  -7   1  12        3.23       19.94     13.75 o 
  -6   1  12       11.89        7.23     13.12 o 
  -5   1  12        0.03       19.74     15.52 o 
  -4   1  12        0.07       15.49     14.55 o 
  -3   1  12        0.03        5.96     12.43 o 
  -2   1  12        3.72        3.96     12.35 o 
  -1   1  12        1.30       14.23     14.42 o 
   0   1  12        4.35       11.70     14.27 o 
   1   1  12       12.11        2.31     12.45 o 
   2   1  12        0.02      -14.03     19.46 o 
   3   1  12        1.88       11.06     15.25 o 
   4   1  12       55.33       47.66     20.81 o 
   5   1  12        8.81        6.62     14.56 o 
   6   1  12       14.11       -4.95     14.30 o 
   7   1  12       13.22        4.92     14.64 o 
   8   1  12       17.23      -12.11     20.08 o 
   9   1  12        7.43        7.01     15.82 o 
 -19   2  12        0.45       18.87     22.37 o 
 -18   2  12       10.38        4.42     14.81 o 
 -17   2  12       22.78       17.34     17.32 o 
 -16   2  12       34.71       32.70     18.16 o 
 -15   2  12       96.33      103.33     26.52 o 
 -14   2  12        0.23       -4.67     15.45 o 
 -13   2  12       23.84       20.31     15.82 o 
 -12   2  12        8.25       19.57     15.56 o 
 -11   2  12       10.48       25.50     21.71 o 
 -10   2  12        5.50       -0.98     16.97 o 
  -9   2  12        5.22       27.57     18.62 o 
  -8   2  12       21.96       50.66     18.80 o 
  -7   2  12        1.78       12.36     14.53 o 
  -6   2  12        0.66       -2.39     11.68 o 
  -5   2  12        0.05        2.37     11.49 o 
  -4   2  12        0.06       -3.43     11.71 o 
  -3   2  12       19.28       17.67     14.70 o 
  -2   2  12        0.09      -15.59     15.59 o 
  -1   2  12        0.45        4.29     12.74 o 
   0   2  12        1.18       -8.08     13.77 o 
   1   2  12        2.28       30.82     18.29 o 
   2   2  12        4.59       -4.73     13.08 o 
   3   2  12        0.45       -6.37     13.73 o 
   4   2  12       12.26       -6.41     13.73 o 
   5   2  12        2.06       -2.53     13.12 o 
   6   2  12        3.28      -16.83     16.83 o 
   7   2  12       13.41       15.39     17.53 o 
   8   2  12        3.29       18.87     17.34 o 
   9   2  12        7.40       21.37     33.21 o 
 -18   3  12        0.02       -7.64     22.21 o 
 -17   3  12       13.07      -11.76     19.96 o 
 -16   3  12       76.77      111.72     27.55 o 
 -15   3  12       93.35      106.97     27.23 o 
 -14   3  12        5.57        0.00     11.46 o 
 -13   3  12        6.05       34.51     35.95 o 
 -12   3  12       15.15       17.78     15.12 o 
 -11   3  12        0.97       -5.85     15.68 o 
 -10   3  12       46.98       50.85     18.91 o 
  -9   3  12        0.30        5.84     12.98 o 
  -8   3  12       29.39       47.28     19.01 o 
  -7   3  12        2.05       16.09     14.74 o 
  -6   3  12        0.74       13.12     13.86 o 
  -5   3  12       22.29       25.78     15.85 o 
  -4   3  12        2.40        7.48     12.84 o 
  -3   3  12        4.11       -8.45     13.41 o 
  -2   3  12       19.05       23.45     16.26 o 
  -1   3  12       34.36       58.29     36.23 o 
   0   3  12       59.27       67.04     22.15 o 
   1   3  12       16.88       33.13     18.25 o 
   2   3  12        0.18       15.08     15.54 o 
   3   3  12       21.17       24.28     17.01 o 
   4   3  12       41.28       42.87     20.32 o 
   5   3  12        5.06       10.09     14.33 o 
   6   3  12       39.97       58.57     22.36 o 
   7   3  12        0.00      -17.55     17.55 o 
   8   3  12        4.72       39.51     21.45 o 
 -17   4  12       19.90        6.52     17.44 o 
 -16   4  12        0.00       72.72     68.26 o 
 -15   4  12       21.58       31.81     23.44 o 
 -14   4  12       15.19       14.04     13.93 o 
 -13   4  12       93.13       72.01     22.33 o 
 -12   4  12        4.28       14.74     15.51 o 
 -11   4  12        2.22        4.41     11.25 o 
 -10   4  12        0.17        9.19     14.43 o 
  -9   4  12       22.58       20.62     14.87 o 
  -8   4  12        1.75        7.57     13.63 o 
  -7   4  12        0.01      -14.72     15.18 o 
  -6   4  12        1.90        9.41     17.25 o 
  -5   4  12        0.11       -1.25     13.67 o 
  -4   4  12        0.03        4.54     12.93 o 
  -3   4  12        3.10       -2.43     12.28 o 
  -2   4  12        3.60        4.20     12.78 o 
  -1   4  12       15.96       20.59     16.33 o 
   0   4  12       56.73       48.13     27.19 o 
   1   4  12        0.54       11.31     14.72 o 
   2   4  12        6.40       21.87     16.97 o 
   3   4  12        1.47       11.28     15.33 o 
   4   4  12       60.32       69.15     24.17 o 
   5   4  12       13.48       32.25     19.54 o 
   6   4  12       18.86        7.22     15.35 o 
   7   4  12        1.27      -12.49     15.82 o 
 -16   5  12        2.94      -25.56     25.56 o 
 -15   5  12        6.08        8.55     22.55 o 
 -14   5  12        0.12       37.12     32.97 o 
 -13   5  12        7.91       71.57     58.62 o 
 -12   5  12       61.51       69.71     23.75 o 
 -11   5  12       57.93       91.02     29.52 o 
 -10   5  12       55.51       82.63     29.61 o 
  -9   5  12       28.05       18.75     17.79 o 
  -8   5  12       25.84       58.97     29.69 o 
  -7   5  12        6.82       -2.07     11.05 o 
  -6   5  12        0.66       -1.35     17.05 o 
  -5   5  12        2.08       19.28     15.37 o 
  -4   5  12        0.52       -4.31     13.21 o 
  -3   5  12        4.06       26.12     24.03 o 
  -2   5  12       11.71       21.23     17.20 o 
  -1   5  12        0.06       -0.71     12.20 o 
   0   5  12       48.77       15.58     15.79 o 
   1   5  12        5.05       -5.96     14.68 o 
   2   5  12        7.38       12.55     15.00 o 
   3   5  12       18.27       20.87     16.98 o 
   4   5  12        2.46       -1.65     12.58 o 
   5   5  12        0.32       33.92     19.05 o 
   6   5  12       22.39       33.35     23.76 o 
 -14   6  12        7.48      -15.86     32.11 o 
 -13   6  12        0.90      -21.40     21.40 o 
 -12   6  12        0.04        6.94     16.66 o 
 -11   6  12        3.81       44.59     27.74 o 
 -10   6  12       27.54       41.01     23.56 o 
  -9   6  12        4.17      200.78    116.03 o 
  -8   6  12        0.65       28.75     19.35 o 
  -7   6  12        3.55       18.10     19.36 o 
  -6   6  12        6.37       -0.66     12.18 o 
  -5   6  12        0.01      -16.55     16.55 o 
  -4   6  12        0.40        8.10     14.70 o 
  -3   6  12        0.06        7.34     14.34 o 
  -2   6  12       25.86        0.70     12.52 o 
  -1   6  12       35.30       23.32     30.18 o 
   0   6  12       14.96       10.85     22.75 o 
   1   6  12       64.90       70.64     24.27 o 
   2   6  12        1.16       31.29     18.41 o 
   3   6  12        0.02       14.62     16.59 o 
   4   6  12        0.20       -5.16     17.34 o 
 -11   7  12        1.61       -6.54     20.36 o 
 -10   7  12        8.43        3.49     16.31 o 
  -9   7  12        8.45       31.32     35.76 o 
  -8   7  12       13.33       21.72     22.99 o 
  -7   7  12        3.56       51.55     23.62 o 
  -6   7  12        0.54       -9.89     16.48 o 
  -5   7  12       18.30       45.61     22.41 o 
  -4   7  12       16.82       40.71     20.83 o 
  -3   7  12        5.01       36.22     19.31 o 
  -2   7  12        4.71       -6.26     17.34 o 
  -1   7  12        2.15       14.12     16.82 o 
   0   7  12       12.86       -3.79     13.47 o 
   1   7  12        5.57       39.21     29.48 o 
 -15   1  13        1.24       -5.53     15.43 o 
 -14   1  13        0.09       18.23     18.08 o 
 -13   1  13       23.73        7.10     15.34 o 
 -12   1  13        0.38       13.01     16.14 o 
 -11   1  13        2.79       -3.92     13.54 o 
 -10   1  13        1.31       -1.57     12.64 o 
  -9   1  13        0.66       20.69     18.39 o 
  -8   1  13        1.81       25.03     17.68 o 
  -7   1  13        0.63        8.54     14.48 o 
  -6   1  13        3.25       -2.04     12.49 o 
  -5   1  13        0.25      -13.25     15.89 o 
  -4   1  13        1.56       -2.07     13.37 o 
  -3   1  13        0.00        9.39     17.56 o 
  -2   1  13       13.31       35.41     19.74 o 
  -1   1  13        0.15       12.57     15.30 o 
   0   1  13        1.92       29.38     18.77 o 
   1   1  13        0.47        3.45     14.03 o 
   2   1  13       13.01       11.64     16.53 o 
   3   1  13        5.13       11.98     19.20 o 
   4   1  13        0.00        6.19     17.93 o 
 -15   2  13        0.56        7.53     21.21 o 
 -14   2  13        1.07       21.38     18.18 o 
 -13   2  13       32.88       16.24     17.06 o 
 -12   2  13        1.62       50.30     29.59 o 
 -11   2  13        2.76       18.59     16.70 o 
 -10   2  13        0.56        7.09     14.86 o 
  -9   2  13       29.83       10.53     14.80 o 
  -8   2  13        6.97       17.52     15.90 o 
  -7   2  13       21.81       52.04     21.56 o 
  -6   2  13        2.94       41.13     28.98 o 
  -5   2  13        0.33       -0.66     12.53 o 
  -4   2  13        1.14       29.36     26.07 o 
  -3   2  13        0.38       28.81     23.31 o 
  -2   2  13        3.77       18.33     16.81 o 
  -1   2  13       15.57       27.05     18.59 o 
   0   2  13        0.00        6.30     20.03 o 
   1   2  13        0.46      -10.85     16.71 o 
   2   2  13       33.66       55.64     23.85 o 
   3   2  13       13.90        3.43     14.69 o 
   4   2  13       13.56        3.19     16.48 o 
 -14   3  13        9.67       14.06     21.93 o 
 -13   3  13       48.10       42.61     20.59 o 
 -12   3  13        4.90        3.01     13.11 o 
 -11   3  13       52.16       94.16     27.53 o 
 -10   3  13       23.11       42.34     20.70 o 
  -9   3  13        4.97        6.99     14.57 o 
  -8   3  13        3.46       -0.93     19.04 o 
  -7   3  13        2.00       -2.68     13.37 o 
  -6   3  13        0.00      -16.27     16.55 o 
  -5   3  13        0.09       18.16     16.59 o 
  -4   3  13        1.89       15.37     16.53 o 
  -3   3  13        0.20       16.84     16.93 o 
  -2   3  13        1.42       -2.51     13.32 o 
  -1   3  13        8.91       19.20     17.35 o 
   0   3  13        0.13        3.27     13.93 o 
   1   3  13       12.48       20.51     17.89 o 
   2   3  13       56.95       63.32     25.89 o 
   3   3  13        6.27       28.95     24.23 o 
 -12   4  13        6.11       -7.41     19.33 o 
 -11   4  13       19.92       13.71     20.90 o 
 -10   4  13        0.48      -13.42     16.51 o 
  -9   4  13       14.38       21.96     18.62 o 
  -8   4  13        0.02        4.19     14.65 o 
  -7   4  13        5.28       -1.90     19.74 o 
  -6   4  13        0.17       19.64     17.60 o 
  -5   4  13        1.00       14.47     16.28 o 
  -4   4  13        0.35       31.19     20.81 o 
  -3   4  13        0.94       14.30     16.87 o 
  -2   4  13        0.99       -6.02     14.99 o 
  -1   4  13        6.24        2.29     14.06 o 
   0   4  13       70.68       89.21     27.93 o 
   1   4  13        7.41       -4.69     17.93 o 
  -8   5  13        5.36       77.04     68.40 o 
  -7   5  13        0.25       10.46     19.10 o 
  -6   5  13        1.00       20.03     21.86 o 
  -5   5  13        2.18        7.99     16.22 o 
  -4   5  13        1.75        0.47     14.36 o 
  -3   5  13        0.16       25.05     19.13 o 
  -2   5  13       10.48      -23.86     23.86 o 
                                                 
